# Supplementary material for: N-[3-(Di­methyl­amino)­prop­yl]-N,N′,N′,N′′,N′′-penta­methyl­guanidinium tetra­phenyl­borate
Source: Acta Crystallogr Sect E Struct Rep Online. 2013 Jun 8;69(Pt 7):o1040. doi: 10.1107/S1600536813014906 (PMC3772473; doi:10.1107/S1600536813014906)
Supplement: Supplementary file 1 [file e-69-o1040-sup1.cif]

##############################################################################
#                                                                            #
# This CIF contains the data in a paper accepted for publication in          #
# Acta Crystallographica Section E. It conforms to the requirements of       #
# Notes for Authors for Acta Crystallographica Section E, and has been       #
# peer reviewed under the auspices of the IUCr Commission on Journals.       #
#                                                                            #
# Full details of the Crystallographic Information File format               #
# are given in the paper "The Crystallographic Information File (CIF):       #
# a New Standard Archive File for Crystallography" by S. R. Hall, F. H.      #
# Allen and I. D. Brown [Acta Cryst. (1991), A47, 655-685].                  #
#                                                                            #
# The current version of the core CIF dictionary is obtainable from          #
# ftp://ftp.iucr.org/pub/cif_core.dic.                                       #
#                                                                            #
# Software is freely available for graphical display of the structure(s)     #
# in this CIF. For information consult the CIF software page                 #
# http://www.iucr.org/resources/cif/software.                                #
#                                                                            #
# This file may be used for bona fide research purposes within the           #
# scientific community so long as proper attribution is given to the journal # 
# article from which it was obtained.                                        #
#                                                                            #
##############################################################################
data_I
_audit_creation_method     SHELXL97
_chemical_name_systematic
;\
<i>N</i>-[3-(Dimethylamino)propyl]-\
<i>N</i>,<i>N</i>',<i>N</i>',<i>N</i>'',<i>N</i>''-pentamethylguanidinium
tetraphenylborate
;
_chemical_name_common     ?
_chemical_formula_moiety     'C11 H27 N4 +, C24 H20 B -'
_chemical_formula_sum     'C35 H47 B N4'
_chemical_formula_iupac     'C11 H27 N4 +, C24 H20 B -'
_chemical_formula_weight     534.58
_chemical_melting_point     ?
_symmetry_cell_setting     orthorhombic
_symmetry_space_group_name_H-M     'P n a 21'
_symmetry_space_group_name_Hall     'P 2c -2n'
loop_
    _symmetry_equiv_pos_as_xyz
    'x, y, z'
    '-x, -y, z+1/2'
    '-x+1/2, y+1/2, z+1/2'
    'x+1/2, -y+1/2, z'
_cell_length_a     20.5074(7)
_cell_length_b     15.4134(5)
_cell_length_c     9.8568(3)
_cell_angle_alpha     90.00
_cell_angle_beta     90.00
_cell_angle_gamma     90.00
_cell_volume     3115.62(17)
_cell_formula_units_Z     4
_cell_measurement_reflns_used     4121
_cell_measurement_theta_min     0.41
_cell_measurement_theta_max     28.28
_cell_measurement_temperature     100(2)
_exptl_crystal_description     block
_exptl_crystal_colour     colorless
_exptl_crystal_size_max     0.20
_exptl_crystal_size_mid     0.18
_exptl_crystal_size_min     0.13
_exptl_crystal_density_diffrn     1.140
_exptl_crystal_density_meas     ?
_exptl_crystal_density_method     'not measured'
_exptl_crystal_F_000     1160
_exptl_absorpt_coefficient_mu     0.066
_exptl_absorpt_correction_type     none
_exptl_absorpt_process_details     ?
_exptl_absorpt_correction_T_min     ?
_exptl_absorpt_correction_T_max     ?
_exptl_special_details     ?
_diffrn_ambient_temperature     100(2)
_diffrn_radiation_type     MoK\a
_diffrn_radiation_wavelength     0.71073
_diffrn_radiation_source     'sealed tube'
_diffrn_radiation_monochromator     graphite
_diffrn_measurement_device_type     'Bruker--Nonius KappaCCD'
_diffrn_measurement_method     '\f scans, and \w scans'
_diffrn_detector_area_resol_mean     ?
_diffrn_reflns_number     7338
_diffrn_reflns_av_R_equivalents     0.0494
_diffrn_reflns_av_sigmaI/netI     0.0601
_diffrn_reflns_theta_min     2.65
_diffrn_reflns_theta_max     28.27
_diffrn_reflns_theta_full     28.27
_diffrn_measured_fraction_theta_max     0.989
_diffrn_measured_fraction_theta_full     0.989
_diffrn_reflns_limit_h_min     -27
_diffrn_reflns_limit_h_max     27
_diffrn_reflns_limit_k_min     -20
_diffrn_reflns_limit_k_max     20
_diffrn_reflns_limit_l_min     -13
_diffrn_reflns_limit_l_max     12
_diffrn_standards_number     0
_diffrn_standards_interval_count     0
_diffrn_standards_interval_time     0
_diffrn_standards_decay_%     ?
_refine_special_details
;
Refinement of <i>F</i>^2^ against ALL reflections. The weighted <i>R</i>-factor
<i>wR</i> and goodness of fit <i>S</i> are based on <i>F</i>^2^, conventional
<i>R</i>-factors <i>R</i> are based on <i>F</i>, with <i>F</i> set to zero for
negative <i>F</i>^2^. The threshold expression of <i>F</i>^2^ >
\s(<i>F</i>^2^) is used only for calculating <i>R</i>-factors(gt) <i>etc</i>.
and is not relevant to the choice of reflections for refinement.
<i>R</i>-factors based on <i>F</i>^2^ are statistically about twice as large
as those based on <i>F</i>, and <i>R</i>- factors based on ALL data will be
even larger.
;
_reflns_number_total     4035
_reflns_number_gt     3181
_reflns_threshold_expression     I>2\s(I)
_refine_ls_structure_factor_coef     Fsqd
_refine_ls_matrix_type     full
_refine_ls_R_factor_all     0.0826
_refine_ls_R_factor_gt     0.0574
_refine_ls_wR_factor_gt     0.1264
_refine_ls_wR_factor_ref     0.1368
_refine_ls_goodness_of_fit_ref     1.050
_refine_ls_restrained_S_all     1.050
_refine_ls_number_reflns     4035
_refine_ls_number_parameters     368
_refine_ls_number_restraints     1
_refine_ls_hydrogen_treatment     constr
_refine_ls_weighting_scheme     calc
_refine_ls_weighting_details
         'calc w=1/[\s^2^(Fo^2^)+(0.0694P)^2^+1.0225P] where P=(Fo^2^+2Fc^2^)/3'
_atom_sites_solution_hydrogens     difmap
_atom_sites_solution_primary     direct
_atom_sites_solution_secondary     difmap
_refine_ls_shift/su_max     0.000
_refine_ls_shift/su_mean     0.000
_refine_diff_density_max     0.480
_refine_diff_density_min     -0.198
_refine_ls_extinction_method     none
loop_
    _atom_type_symbol
    _atom_type_description
    _atom_type_scat_dispersion_real
    _atom_type_scat_dispersion_imag
    _atom_type_scat_source
    C C 0.0033 0.0016 'International Tables Vol C Tables 4.2.6.8 and 6.1.1.4'
    N N 0.0061 0.0033 'International Tables Vol C Tables 4.2.6.8 and 6.1.1.4'
    B B 0.0013 0.0007 'International Tables Vol C Tables 4.2.6.8 and 6.1.1.4'
    H H 0.0000 0.0000 'International Tables Vol C Tables 4.2.6.8 and 6.1.1.4'
_computing_data_collection     'COLLECT (Hooft, 2004)'
_computing_cell_refinement     'SCALEPACK (Otwinowski & Minor, 1997)'
_computing_data_reduction     'SCALEPACK (Otwinowski & Minor, 1997)'
_computing_structure_solution     'SHELXS97 (Sheldrick, 2008)'
_computing_structure_refinement     'SHELXL97 (Sheldrick, 2008)'
_computing_molecular_graphics     'DIAMOND (Brandenburg & Putz, 2005)'
_computing_publication_material     'SHELXL97 (Sheldrick, 2008)'
loop_
    _atom_site_type_symbol
    _atom_site_label
    _atom_site_fract_x
    _atom_site_fract_y
    _atom_site_fract_z
    _atom_site_U_iso_or_equiv
    _atom_site_adp_type
    _atom_site_calc_flag
    _atom_site_refinement_flags
    _atom_site_occupancy
    _atom_site_symmetry_multiplicity
    _atom_site_disorder_assembly
    _atom_site_disorder_group
    C C1 0.39908(13) 0.30671(18) 0.1123(3) 0.0180(6) Uani d . 1 1 . .
    N N1 0.45724(13) 0.34774(16) 0.1064(3) 0.0244(6) Uani d . 1 1 . .
    N N2 0.35484(13) 0.32310(18) 0.0164(3) 0.0268(6) Uani d . 1 1 . .
    N N3 0.38671(13) 0.25113(19) 0.2126(3) 0.0286(6) Uani d . 1 1 . .
    C C2 0.48919(16) 0.3777(2) 0.2309(3) 0.0264(7) Uani d . 1 1 . .
    H H2A 0.4590 0.3721 0.3074 0.040 Uiso calc R 1 1 . .
    H H2B 0.5019 0.4387 0.2205 0.040 Uiso calc R 1 1 . .
    H H2C 0.5281 0.3425 0.2480 0.040 Uiso calc R 1 1 . .
    C C3 0.48916(15) 0.3656(2) -0.0229(3) 0.0239(7) Uani d . 1 1 . .
    H H3A 0.4658 0.3357 -0.0960 0.036 Uiso calc R 1 1 . .
    H H3B 0.5343 0.3449 -0.0196 0.036 Uiso calc R 1 1 . .
    H H3C 0.4888 0.4282 -0.0400 0.036 Uiso calc R 1 1 . .
    C C4 0.34857(17) 0.4102(2) -0.0391(4) 0.0289(7) Uani d . 1 1 . .
    H H4A 0.3756 0.4504 0.0136 0.043 Uiso calc R 1 1 . .
    H H4B 0.3029 0.4286 -0.0344 0.043 Uiso calc R 1 1 . .
    H H4C 0.3630 0.4104 -0.1339 0.043 Uiso calc R 1 1 . .
    C C5 0.30700(16) 0.2586(2) -0.0301(4) 0.0322(8) Uani d . 1 1 . .
    H H5A 0.3196 0.2010 0.0029 0.048 Uiso calc R 1 1 . .
    H H5B 0.3057 0.2583 -0.1295 0.048 Uiso calc R 1 1 . .
    H H5C 0.2638 0.2736 0.0054 0.048 Uiso calc R 1 1 . .
    C C6 0.32119(17) 0.2457(3) 0.2736(4) 0.0354(8) Uani d . 1 1 . .
    H H6A 0.2932 0.2908 0.2345 0.053 Uiso calc R 1 1 . .
    H H6B 0.3244 0.2542 0.3719 0.053 Uiso calc R 1 1 . .
    H H6C 0.3023 0.1885 0.2548 0.053 Uiso calc R 1 1 . .
    C C7 0.43937(16) 0.2002(2) 0.2769(4) 0.0306(7) Uani d . 1 1 . .
    H H7A 0.4467 0.2219 0.3702 0.037 Uiso calc R 1 1 . .
    H H7B 0.4803 0.2084 0.2250 0.037 Uiso calc R 1 1 . .
    C C8 0.42283(19) 0.1043(2) 0.2822(4) 0.0373(9) Uani d . 1 1 . .
    H H8A 0.3845 0.0964 0.3421 0.045 Uiso calc R 1 1 . .
    H H8B 0.4599 0.0730 0.3239 0.045 Uiso calc R 1 1 . .
    C C9 0.40794(19) 0.0629(2) 0.1454(4) 0.0391(9) Uani d . 1 1 . .
    H H9A 0.4075 -0.0010 0.1563 0.047 Uiso calc R 1 1 . .
    H H9B 0.3638 0.0810 0.1163 0.047 Uiso calc R 1 1 . .
    N N4 0.45421(17) 0.08554(19) 0.0396(3) 0.0390(8) Uani d . 1 1 . .
    C C10 0.5176(2) 0.0427(3) 0.0700(5) 0.0482(11) Uani d . 1 1 . .
    H H10A 0.5113 -0.0203 0.0750 0.072 Uiso calc R 1 1 . .
    H H10B 0.5344 0.0639 0.1569 0.072 Uiso calc R 1 1 . .
    H H10C 0.5490 0.0561 -0.0021 0.072 Uiso calc R 1 1 . .
    C C11 0.4322(2) 0.0575(3) -0.0917(4) 0.0491(11) Uani d . 1 1 . .
    H H11A 0.4265 -0.0057 -0.0913 0.074 Uiso calc R 1 1 . .
    H H11B 0.4645 0.0735 -0.1604 0.074 Uiso calc R 1 1 . .
    H H11C 0.3905 0.0854 -0.1128 0.074 Uiso calc R 1 1 . .
    B B1 0.12881(15) 0.2061(2) 0.5818(3) 0.0159(6) Uani d . 1 1 . .
    C C12 0.16933(14) 0.12719(18) 0.6527(3) 0.0173(6) Uani d . 1 1 . .
    C C13 0.14514(15) 0.07030(18) 0.7512(3) 0.0209(6) Uani d . 1 1 . .
    H H13 0.1010 0.0762 0.7787 0.025 Uiso calc R 1 1 . .
    C C14 0.18295(16) 0.0051(2) 0.8113(3) 0.0270(7) Uani d . 1 1 . .
    H H14 0.1642 -0.0323 0.8773 0.032 Uiso calc R 1 1 . .
    C C15 0.24774(17) -0.0048(2) 0.7742(4) 0.0324(8) Uani d . 1 1 . .
    H H15 0.2736 -0.0492 0.8136 0.039 Uiso calc R 1 1 . .
    C C16 0.27425(17) 0.0512(2) 0.6787(4) 0.0328(8) Uani d . 1 1 . .
    H H16 0.3187 0.0453 0.6529 0.039 Uiso calc R 1 1 . .
    C C17 0.23622(14) 0.1154(2) 0.6208(3) 0.0246(7) Uani d . 1 1 . .
    H H17 0.2558 0.1534 0.5568 0.029 Uiso calc R 1 1 . .
    C C18 0.04911(14) 0.19818(17) 0.6052(3) 0.0177(6) Uani d . 1 1 . .
    C C19 0.00849(14) 0.26899(19) 0.6360(3) 0.0220(6) Uani d . 1 1 . .
    H H19 0.0278 0.3242 0.6509 0.026 Uiso calc R 1 1 . .
    C C20 -0.05945(15) 0.2613(2) 0.6456(4) 0.0271(7) Uani d . 1 1 . .
    H H20 -0.0851 0.3108 0.6668 0.033 Uiso calc R 1 1 . .
    C C21 -0.08949(15) 0.1820(2) 0.6244(4) 0.0272(7) Uani d . 1 1 . .
    H H21 -0.1355 0.1766 0.6312 0.033 Uiso calc R 1 1 . .
    C C22 -0.05143(15) 0.1109(2) 0.5932(3) 0.0254(7) Uani d . 1 1 . .
    H H22 -0.0713 0.0560 0.5783 0.031 Uiso calc R 1 1 . .
    C C23 0.01633(14) 0.11928(19) 0.5835(3) 0.0212(6) Uani d . 1 1 . .
    H H23 0.0413 0.0694 0.5612 0.025 Uiso calc R 1 1 . .
    C C24 0.15858(13) 0.29536(17) 0.6477(3) 0.0158(6) Uani d . 1 1 . .
    C C25 0.20552(14) 0.34705(18) 0.5837(3) 0.0213(6) Uani d . 1 1 . .
    H H25 0.2196 0.3312 0.4953 0.026 Uiso calc R 1 1 . .
    C C26 0.23223(14) 0.4200(2) 0.6432(3) 0.0242(7) Uani d . 1 1 . .
    H H26 0.2633 0.4535 0.5946 0.029 Uiso calc R 1 1 . .
    C C27 0.21415(14) 0.44452(19) 0.7727(3) 0.0233(6) Uani d . 1 1 . .
    H H27 0.2320 0.4951 0.8132 0.028 Uiso calc R 1 1 . .
    C C28 0.16949(14) 0.39393(19) 0.8422(3) 0.0211(6) Uani d . 1 1 . .
    H H28 0.1573 0.4090 0.9322 0.025 Uiso calc R 1 1 . .
    C C29 0.14233(14) 0.32109(18) 0.7808(3) 0.0192(6) Uani d . 1 1 . .
    H H29 0.1117 0.2874 0.8304 0.023 Uiso calc R 1 1 . .
    C C30 0.13792(14) 0.20459(18) 0.4149(3) 0.0167(6) Uani d . 1 1 . .
    C C31 0.15854(14) 0.13116(19) 0.3429(3) 0.0186(6) Uani d . 1 1 . .
    H H31 0.1696 0.0804 0.3925 0.022 Uiso calc R 1 1 . .
    C C32 0.16356(15) 0.1292(2) 0.2026(3) 0.0237(7) Uani d . 1 1 . .
    H H32 0.1767 0.0772 0.1586 0.028 Uiso calc R 1 1 . .
    C C33 0.14963(14) 0.2019(2) 0.1260(3) 0.0241(7) Uani d . 1 1 . .
    H H33 0.1541 0.2013 0.0301 0.029 Uiso calc R 1 1 . .
    C C34 0.12899(16) 0.2758(2) 0.1937(3) 0.0274(7) Uani d . 1 1 . .
    H H34 0.1188 0.3265 0.1431 0.033 Uiso calc R 1 1 . .
    C C35 0.12292(15) 0.27719(19) 0.3343(3) 0.0234(7) Uani d . 1 1 . .
    H H35 0.1082 0.3288 0.3772 0.028 Uiso calc R 1 1 . .
loop_
    _atom_site_aniso_label
    _atom_site_aniso_U_11
    _atom_site_aniso_U_22
    _atom_site_aniso_U_33
    _atom_site_aniso_U_12
    _atom_site_aniso_U_13
    _atom_site_aniso_U_23
    C1 0.0173(13) 0.0200(13) 0.0165(14) 0.0010(11) 0.0008(11) 0.0009(12)
    N1 0.0237(13) 0.0283(13) 0.0213(13) 0.0020(11) -0.0011(11) 0.0011(12)
    N2 0.0239(14) 0.0282(13) 0.0283(15) -0.0020(11) -0.0049(12) 0.0045(12)
    N3 0.0209(13) 0.0362(15) 0.0288(14) 0.0002(12) -0.0016(12) 0.0066(13)
    C2 0.0236(16) 0.0304(17) 0.0252(17) 0.0002(14) -0.0095(13) -0.0042(14)
    C3 0.0219(15) 0.0306(16) 0.0194(15) 0.0012(13) 0.0012(12) 0.0044(13)
    C4 0.0316(17) 0.0265(16) 0.0286(17) 0.0045(14) -0.0103(14) 0.0040(14)
    C5 0.0233(16) 0.0365(18) 0.0370(19) -0.0069(15) -0.0103(15) -0.0019(16)
    C6 0.0273(17) 0.051(2) 0.0280(17) -0.0036(16) 0.0070(15) 0.0051(18)
    C7 0.0288(17) 0.0380(18) 0.0250(16) 0.0079(14) -0.0015(14) 0.0122(16)
    C8 0.0383(19) 0.0395(19) 0.034(2) 0.0062(16) 0.0064(17) 0.0152(17)
    C9 0.042(2) 0.0292(17) 0.046(2) -0.0023(16) 0.0041(19) 0.0113(18)
    N4 0.054(2) 0.0276(15) 0.0353(17) -0.0149(15) 0.0125(15) 0.0025(13)
    C10 0.042(2) 0.054(2) 0.049(3) -0.015(2) 0.0106(19) -0.006(2)
    C11 0.062(3) 0.039(2) 0.045(3) 0.001(2) 0.002(2) 0.003(2)
    B1 0.0161(14) 0.0141(14) 0.0176(16) -0.0001(12) -0.0008(12) 0.0019(13)
    C12 0.0186(14) 0.0176(13) 0.0158(14) -0.0030(11) -0.0029(11) 0.0021(11)
    C13 0.0238(15) 0.0208(14) 0.0182(16) 0.0007(12) 0.0009(12) 0.0040(12)
    C14 0.0327(17) 0.0276(15) 0.0206(16) -0.0004(14) -0.0018(13) 0.0096(13)
    C15 0.0340(18) 0.0330(17) 0.0302(17) 0.0073(15) -0.0065(15) 0.0133(16)
    C16 0.0231(16) 0.0389(19) 0.036(2) 0.0029(15) -0.0030(14) 0.0091(16)
    C17 0.0180(14) 0.0280(15) 0.0277(17) 0.0012(12) -0.0050(13) 0.0097(14)
    C18 0.0195(13) 0.0180(13) 0.0156(14) 0.0008(11) -0.0025(12) 0.0024(11)
    C19 0.0184(14) 0.0198(13) 0.0278(16) -0.0014(11) -0.0039(13) 0.0023(13)
    C20 0.0187(15) 0.0292(16) 0.0335(18) 0.0067(13) -0.0038(14) 0.0030(15)
    C21 0.0155(13) 0.0408(17) 0.0254(17) -0.0022(13) -0.0013(13) 0.0053(15)
    C22 0.0241(15) 0.0283(15) 0.0239(16) -0.0128(13) -0.0002(13) 0.0014(14)
    C23 0.0196(14) 0.0205(14) 0.0236(16) -0.0039(12) 0.0026(12) -0.0019(12)
    C24 0.0116(12) 0.0169(12) 0.0188(14) 0.0024(10) -0.0028(11) 0.0037(11)
    C25 0.0185(14) 0.0218(14) 0.0235(16) -0.0036(12) 0.0024(12) -0.0070(13)
    C26 0.0182(14) 0.0263(15) 0.0282(17) -0.0060(12) 0.0015(13) -0.0022(14)
    C27 0.0192(14) 0.0234(14) 0.0273(16) -0.0023(12) -0.0078(14) -0.0056(14)
    C28 0.0226(14) 0.0260(15) 0.0148(14) 0.0019(12) -0.0040(12) -0.0027(12)
    C29 0.0162(13) 0.0213(13) 0.0202(15) 0.0004(11) -0.0023(12) 0.0031(13)
    C30 0.0140(13) 0.0167(13) 0.0193(14) -0.0050(11) -0.0014(11) 0.0029(12)
    C31 0.0187(14) 0.0148(13) 0.0223(15) 0.0010(11) -0.0001(12) 0.0021(12)
    C32 0.0193(15) 0.0291(16) 0.0228(16) 0.0027(13) 0.0013(12) -0.0035(14)
    C33 0.0171(13) 0.0365(17) 0.0188(15) -0.0040(12) -0.0024(12) 0.0027(14)
    C34 0.0269(17) 0.0299(17) 0.0254(17) -0.0030(14) -0.0051(13) 0.0138(14)
    C35 0.0286(16) 0.0162(14) 0.0253(17) 0.0045(13) -0.0024(13) 0.0040(13)
_geom_special_details
;
All e.s.d.'s (except the e.s.d. in the dihedral angle between two l.s. planes)
are estimated using the full covariance matrix. The cell e.s.d.'s are taken
into account individually in the estimation of e.s.d.'s in distances, angles
and torsion angles; correlations between e.s.d.'s in cell parameters are only
used when they are defined by crystal symmetry. An approximate (isotropic)
treatment of cell e.s.d.'s is used for estimating e.s.d.'s involving l.s.
planes.
;
loop_
    _geom_bond_atom_site_label_1
    _geom_bond_atom_site_label_2
    _geom_bond_site_symmetry_2
    _geom_bond_distance
    _geom_bond_publ_flag
    C1 N3 . 1.333(4) ?
    C1 N2 . 1.334(4) ?
    C1 N1 . 1.351(4) ?
    N1 C3 . 1.459(4) ?
    N1 C2 . 1.466(4) ?
    N2 C4 . 1.456(4) ?
    N2 C5 . 1.470(4) ?
    N3 C6 . 1.474(4) ?
    N3 C7 . 1.478(4) ?
    C2 H2A . 0.9800 ?
    C2 H2B . 0.9800 ?
    C2 H2C . 0.9800 ?
    C3 H3A . 0.9800 ?
    C3 H3B . 0.9800 ?
    C3 H3C . 0.9800 ?
    C4 H4A . 0.9800 ?
    C4 H4B . 0.9800 ?
    C4 H4C . 0.9800 ?
    C5 H5A . 0.9800 ?
    C5 H5B . 0.9800 ?
    C5 H5C . 0.9800 ?
    C6 H6A . 0.9800 ?
    C6 H6B . 0.9800 ?
    C6 H6C . 0.9800 ?
    C7 C8 . 1.518(5) ?
    C7 H7A . 0.9900 ?
    C7 H7B . 0.9900 ?
    C8 C9 . 1.523(6) ?
    C8 H8A . 0.9900 ?
    C8 H8B . 0.9900 ?
    C9 N4 . 1.453(5) ?
    C9 H9A . 0.9900 ?
    C9 H9B . 0.9900 ?
    N4 C11 . 1.437(6) ?
    N4 C10 . 1.489(6) ?
    C10 H10A . 0.9800 ?
    C10 H10B . 0.9800 ?
    C10 H10C . 0.9800 ?
    C11 H11A . 0.9800 ?
    C11 H11B . 0.9800 ?
    C11 H11C . 0.9800 ?
    B1 C12 . 1.630(4) ?
    B1 C24 . 1.640(4) ?
    B1 C18 . 1.655(4) ?
    B1 C30 . 1.656(4) ?
    C12 C13 . 1.400(4) ?
    C12 C17 . 1.419(4) ?
    C13 C14 . 1.401(4) ?
    C13 H13 . 0.9500 ?
    C14 C15 . 1.386(5) ?
    C14 H14 . 0.9500 ?
    C15 C16 . 1.387(5) ?
    C15 H15 . 0.9500 ?
    C16 C17 . 1.384(4) ?
    C16 H16 . 0.9500 ?
    C17 H17 . 0.9500 ?
    C18 C23 . 1.406(4) ?
    C18 C19 . 1.406(4) ?
    C19 C20 . 1.402(4) ?
    C19 H19 . 0.9500 ?
    C20 C21 . 1.385(5) ?
    C20 H20 . 0.9500 ?
    C21 C22 . 1.380(5) ?
    C21 H21 . 0.9500 ?
    C22 C23 . 1.399(4) ?
    C22 H22 . 0.9500 ?
    C23 H23 . 0.9500 ?
    C24 C25 . 1.400(4) ?
    C24 C29 . 1.410(4) ?
    C25 C26 . 1.381(4) ?
    C25 H25 . 0.9500 ?
    C26 C27 . 1.382(5) ?
    C26 H26 . 0.9500 ?
    C27 C28 . 1.384(4) ?
    C27 H27 . 0.9500 ?
    C28 C29 . 1.392(4) ?
    C28 H28 . 0.9500 ?
    C29 H29 . 0.9500 ?
    C30 C31 . 1.401(4) ?
    C30 C35 . 1.407(4) ?
    C31 C32 . 1.387(4) ?
    C31 H31 . 0.9500 ?
    C32 C33 . 1.382(5) ?
    C32 H32 . 0.9500 ?
    C33 C34 . 1.386(5) ?
    C33 H33 . 0.9500 ?
    C34 C35 . 1.392(5) ?
    C34 H34 . 0.9500 ?
    C35 H35 . 0.9500 ?
loop_
    _geom_angle_atom_site_label_1
    _geom_angle_atom_site_label_2
    _geom_angle_atom_site_label_3
    _geom_angle_site_symmetry_1
    _geom_angle_site_symmetry_3
    _geom_angle
    _geom_angle_publ_flag
    N3 C1 N2 . . 121.2(3) ?
    N3 C1 N1 . . 120.0(3) ?
    N2 C1 N1 . . 118.8(3) ?
    C1 N1 C3 . . 121.5(3) ?
    C1 N1 C2 . . 120.4(3) ?
    C3 N1 C2 . . 118.1(2) ?
    C1 N2 C4 . . 120.1(3) ?
    C1 N2 C5 . . 123.1(3) ?
    C4 N2 C5 . . 116.6(3) ?
    C1 N3 C6 . . 120.8(3) ?
    C1 N3 C7 . . 121.4(3) ?
    C6 N3 C7 . . 117.5(3) ?
    N1 C2 H2A . . 109.5 ?
    N1 C2 H2B . . 109.5 ?
    H2A C2 H2B . . 109.5 ?
    N1 C2 H2C . . 109.5 ?
    H2A C2 H2C . . 109.5 ?
    H2B C2 H2C . . 109.5 ?
    N1 C3 H3A . . 109.5 ?
    N1 C3 H3B . . 109.5 ?
    H3A C3 H3B . . 109.5 ?
    N1 C3 H3C . . 109.5 ?
    H3A C3 H3C . . 109.5 ?
    H3B C3 H3C . . 109.5 ?
    N2 C4 H4A . . 109.5 ?
    N2 C4 H4B . . 109.5 ?
    H4A C4 H4B . . 109.5 ?
    N2 C4 H4C . . 109.5 ?
    H4A C4 H4C . . 109.5 ?
    H4B C4 H4C . . 109.5 ?
    N2 C5 H5A . . 109.5 ?
    N2 C5 H5B . . 109.5 ?
    H5A C5 H5B . . 109.5 ?
    N2 C5 H5C . . 109.5 ?
    H5A C5 H5C . . 109.5 ?
    H5B C5 H5C . . 109.5 ?
    N3 C6 H6A . . 109.5 ?
    N3 C6 H6B . . 109.5 ?
    H6A C6 H6B . . 109.5 ?
    N3 C6 H6C . . 109.5 ?
    H6A C6 H6C . . 109.5 ?
    H6B C6 H6C . . 109.5 ?
    N3 C7 C8 . . 111.6(3) ?
    N3 C7 H7A . . 109.3 ?
    C8 C7 H7A . . 109.3 ?
    N3 C7 H7B . . 109.3 ?
    C8 C7 H7B . . 109.3 ?
    H7A C7 H7B . . 108.0 ?
    C7 C8 C9 . . 115.0(3) ?
    C7 C8 H8A . . 108.5 ?
    C9 C8 H8A . . 108.5 ?
    C7 C8 H8B . . 108.5 ?
    C9 C8 H8B . . 108.5 ?
    H8A C8 H8B . . 107.5 ?
    N4 C9 C8 . . 113.8(3) ?
    N4 C9 H9A . . 108.8 ?
    C8 C9 H9A . . 108.8 ?
    N4 C9 H9B . . 108.8 ?
    C8 C9 H9B . . 108.8 ?
    H9A C9 H9B . . 107.7 ?
    C11 N4 C9 . . 111.6(3) ?
    C11 N4 C10 . . 108.8(3) ?
    C9 N4 C10 . . 108.6(3) ?
    N4 C10 H10A . . 109.5 ?
    N4 C10 H10B . . 109.5 ?
    H10A C10 H10B . . 109.5 ?
    N4 C10 H10C . . 109.5 ?
    H10A C10 H10C . . 109.5 ?
    H10B C10 H10C . . 109.5 ?
    N4 C11 H11A . . 109.5 ?
    N4 C11 H11B . . 109.5 ?
    H11A C11 H11B . . 109.5 ?
    N4 C11 H11C . . 109.5 ?
    H11A C11 H11C . . 109.5 ?
    H11B C11 H11C . . 109.5 ?
    C12 B1 C24 . . 105.4(2) ?
    C12 B1 C18 . . 112.9(2) ?
    C24 B1 C18 . . 112.0(2) ?
    C12 B1 C30 . . 111.0(2) ?
    C24 B1 C30 . . 111.3(2) ?
    C18 B1 C30 . . 104.4(2) ?
    C13 C12 C17 . . 114.6(3) ?
    C13 C12 B1 . . 125.7(3) ?
    C17 C12 B1 . . 119.6(2) ?
    C12 C13 C14 . . 123.2(3) ?
    C12 C13 H13 . . 118.4 ?
    C14 C13 H13 . . 118.4 ?
    C15 C14 C13 . . 119.8(3) ?
    C15 C14 H14 . . 120.1 ?
    C13 C14 H14 . . 120.1 ?
    C14 C15 C16 . . 119.1(3) ?
    C14 C15 H15 . . 120.5 ?
    C16 C15 H15 . . 120.5 ?
    C17 C16 C15 . . 120.3(3) ?
    C17 C16 H16 . . 119.9 ?
    C15 C16 H16 . . 119.9 ?
    C16 C17 C12 . . 123.0(3) ?
    C16 C17 H17 . . 118.5 ?
    C12 C17 H17 . . 118.5 ?
    C23 C18 C19 . . 114.9(3) ?
    C23 C18 B1 . . 121.0(2) ?
    C19 C18 B1 . . 123.9(2) ?
    C20 C19 C18 . . 122.5(3) ?
    C20 C19 H19 . . 118.7 ?
    C18 C19 H19 . . 118.7 ?
    C21 C20 C19 . . 120.5(3) ?
    C21 C20 H20 . . 119.8 ?
    C19 C20 H20 . . 119.8 ?
    C22 C21 C20 . . 118.9(3) ?
    C22 C21 H21 . . 120.6 ?
    C20 C21 H21 . . 120.6 ?
    C21 C22 C23 . . 120.2(3) ?
    C21 C22 H22 . . 119.9 ?
    C23 C22 H22 . . 119.9 ?
    C22 C23 C18 . . 123.0(3) ?
    C22 C23 H23 . . 118.5 ?
    C18 C23 H23 . . 118.5 ?
    C25 C24 C29 . . 115.0(3) ?
    C25 C24 B1 . . 123.7(3) ?
    C29 C24 B1 . . 121.1(2) ?
    C26 C25 C24 . . 123.0(3) ?
    C26 C25 H25 . . 118.5 ?
    C24 C25 H25 . . 118.5 ?
    C25 C26 C27 . . 120.6(3) ?
    C25 C26 H26 . . 119.7 ?
    C27 C26 H26 . . 119.7 ?
    C26 C27 C28 . . 118.7(3) ?
    C26 C27 H27 . . 120.6 ?
    C28 C27 H27 . . 120.6 ?
    C27 C28 C29 . . 120.3(3) ?
    C27 C28 H28 . . 119.9 ?
    C29 C28 H28 . . 119.9 ?
    C28 C29 C24 . . 122.5(3) ?
    C28 C29 H29 . . 118.8 ?
    C24 C29 H29 . . 118.8 ?
    C31 C30 C35 . . 115.0(3) ?
    C31 C30 B1 . . 123.3(3) ?
    C35 C30 B1 . . 121.7(3) ?
    C32 C31 C30 . . 123.0(3) ?
    C32 C31 H31 . . 118.5 ?
    C30 C31 H31 . . 118.5 ?
    C33 C32 C31 . . 120.7(3) ?
    C33 C32 H32 . . 119.6 ?
    C31 C32 H32 . . 119.6 ?
    C32 C33 C34 . . 117.9(3) ?
    C32 C33 H33 . . 121.1 ?
    C34 C33 H33 . . 121.1 ?
    C33 C34 C35 . . 121.2(3) ?
    C33 C34 H34 . . 119.4 ?
    C35 C34 H34 . . 119.4 ?
    C34 C35 C30 . . 122.1(3) ?
    C34 C35 H35 . . 119.0 ?
    C30 C35 H35 . . 119.0 ?
loop_
    _geom_torsion_atom_site_label_1
    _geom_torsion_atom_site_label_2
    _geom_torsion_atom_site_label_3
    _geom_torsion_atom_site_label_4
    _geom_torsion_site_symmetry_1
    _geom_torsion_site_symmetry_2
    _geom_torsion_site_symmetry_3
    _geom_torsion_site_symmetry_4
    _geom_torsion
    _geom_torsion_publ_flag
    N3 C1 N1 C3 . . . . 143.5(3) ?
    N2 C1 N1 C3 . . . . -36.6(4) ?
    N3 C1 N1 C2 . . . . -38.2(4) ?
    N2 C1 N1 C2 . . . . 141.7(3) ?
    N3 C1 N2 C4 . . . . 143.5(3) ?
    N1 C1 N2 C4 . . . . -36.4(4) ?
    N3 C1 N2 C5 . . . . -31.1(5) ?
    N1 C1 N2 C5 . . . . 149.0(3) ?
    N2 C1 N3 C6 . . . . -37.1(5) ?
    N1 C1 N3 C6 . . . . 142.8(3) ?
    N2 C1 N3 C7 . . . . 149.9(3) ?
    N1 C1 N3 C7 . . . . -30.2(4) ?
    C1 N3 C7 C8 . . . . -129.3(3) ?
    C6 N3 C7 C8 . . . . 57.5(4) ?
    N3 C7 C8 C9 . . . . 56.9(4) ?
    C7 C8 C9 N4 . . . . 46.0(4) ?
    C8 C9 N4 C11 . . . . -170.0(3) ?
    C8 C9 N4 C10 . . . . 70.0(4) ?
    C24 B1 C12 C13 . . . . 106.9(3) ?
    C18 B1 C12 C13 . . . . -15.7(4) ?
    C30 B1 C12 C13 . . . . -132.5(3) ?
    C24 B1 C12 C17 . . . . -69.3(3) ?
    C18 B1 C12 C17 . . . . 168.2(3) ?
    C30 B1 C12 C17 . . . . 51.4(4) ?
    C17 C12 C13 C14 . . . . -1.8(4) ?
    B1 C12 C13 C14 . . . . -178.2(3) ?
    C12 C13 C14 C15 . . . . 0.5(5) ?
    C13 C14 C15 C16 . . . . 0.7(5) ?
    C14 C15 C16 C17 . . . . -0.5(5) ?
    C15 C16 C17 C12 . . . . -1.0(5) ?
    C13 C12 C17 C16 . . . . 2.1(5) ?
    B1 C12 C17 C16 . . . . 178.7(3) ?
    C12 B1 C18 C23 . . . . -47.2(4) ?
    C24 B1 C18 C23 . . . . -166.0(3) ?
    C30 B1 C18 C23 . . . . 73.4(3) ?
    C12 B1 C18 C19 . . . . 138.4(3) ?
    C24 B1 C18 C19 . . . . 19.6(4) ?
    C30 B1 C18 C19 . . . . -101.0(3) ?
    C23 C18 C19 C20 . . . . 0.6(5) ?
    B1 C18 C19 C20 . . . . 175.3(3) ?
    C18 C19 C20 C21 . . . . -0.1(5) ?
    C19 C20 C21 C22 . . . . -0.2(5) ?
    C20 C21 C22 C23 . . . . 0.0(5) ?
    C21 C22 C23 C18 . . . . 0.5(5) ?
    C19 C18 C23 C22 . . . . -0.8(5) ?
    B1 C18 C23 C22 . . . . -175.6(3) ?
    C12 B1 C24 C25 . . . . 98.6(3) ?
    C18 B1 C24 C25 . . . . -138.3(3) ?
    C30 B1 C24 C25 . . . . -21.8(4) ?
    C12 B1 C24 C29 . . . . -75.6(3) ?
    C18 B1 C24 C29 . . . . 47.5(3) ?
    C30 B1 C24 C29 . . . . 164.0(2) ?
    C29 C24 C25 C26 . . . . -2.6(4) ?
    B1 C24 C25 C26 . . . . -177.0(3) ?
    C24 C25 C26 C27 . . . . 1.3(5) ?
    C25 C26 C27 C28 . . . . 0.9(5) ?
    C26 C27 C28 C29 . . . . -1.6(4) ?
    C27 C28 C29 C24 . . . . 0.2(4) ?
    C25 C24 C29 C28 . . . . 1.8(4) ?
    B1 C24 C29 C28 . . . . 176.5(3) ?
    C12 B1 C30 C31 . . . . 19.6(4) ?
    C24 B1 C30 C31 . . . . 136.7(3) ?
    C18 B1 C30 C31 . . . . -102.3(3) ?
    C12 B1 C30 C35 . . . . -162.8(3) ?
    C24 B1 C30 C35 . . . . -45.7(4) ?
    C18 B1 C30 C35 . . . . 75.3(3) ?
    C35 C30 C31 C32 . . . . -0.4(4) ?
    B1 C30 C31 C32 . . . . 177.3(3) ?
    C30 C31 C32 C33 . . . . 1.6(5) ?
    C31 C32 C33 C34 . . . . -1.6(5) ?
    C32 C33 C34 C35 . . . . 0.5(5) ?
    C33 C34 C35 C30 . . . . 0.7(5) ?
    C31 C30 C35 C34 . . . . -0.7(4) ?
    B1 C30 C35 C34 . . . . -178.5(3) ?
loop_
    _geom_hbond_atom_site_label_D
    _geom_hbond_atom_site_label_H
    _geom_hbond_atom_site_label_A
    _geom_hbond_site_symmetry_A
    _geom_hbond_distance_DH
    _geom_hbond_distance_HA
    _geom_hbond_distance_DA
    _geom_hbond_angle_DHA
    _geom_hbond_publ_flag
    C2 H2C Cg1 4_555 0.98 2.48 3.4250(10)
                                        162 y
    C7 H7A Cg2 4_554 0.99 2.84 3.8210(10)
                                        170 y
    C3 H3A Cg2 4_555 0.98 2.89 3.6800(10)
                                        138 y
    C9 H9A Cg3 3_544 0.99 2.82 3.6100(10)
                                        136 y
_iucr_refine_instructions_details
;
TITL  ITSEP10C K-CCD MEASUREMENT (PNA21)
CELL  0.71073 20.50740 15.41340  9.85680 90.00000 90.00000 90.00000
ZERR 4  0.00070  0.00050  0.00030  0.00000  0.00000  0.00000
LATT -1
SYMM -X, -Y, Z+ 0.50000
SYMM -X+ 0.50000, Y+ 0.50000, Z+ 0.50000
SYMM X+ 0.50000, -Y+ 0.50000, Z
SFAC C N B H
UNIT 140 16 4 188
TEMP -173
PLAN 10
FMAP 2
L.S. 5
MERG 3
BOND $H
ACTA
CONF
WGHT    0.069400    1.022500
FVAR       0.57895
C1    1    0.399079    0.306707    0.112255    11.00000    0.01727    0.02005 =
         0.01654    0.00089    0.00079    0.00095
N1    2    0.457245    0.347741    0.106358    11.00000    0.02365    0.02826 =
         0.02128    0.00111   -0.00106    0.00203
N2    2    0.354843    0.323099    0.016359    11.00000    0.02389    0.02823 =
         0.02833    0.00449   -0.00494   -0.00196
N3    2    0.386709    0.251133    0.212605    11.00000    0.02090    0.03616 =
         0.02877    0.00658   -0.00161    0.00020
C2    1    0.489187    0.377729    0.230861    11.00000    0.02365    0.03042 =
         0.02520   -0.00425   -0.00946    0.00023
AFIX 137
H2A   4    0.458958    0.372065    0.307354    11.00000   -1.50000
H2B   4    0.501853    0.438676    0.220486    11.00000   -1.50000
H2C   4    0.528106    0.342494    0.247979    11.00000   -1.50000
AFIX   0
C3    1    0.489157    0.365608   -0.022927    11.00000    0.02185    0.03059 =
         0.01936    0.00442    0.00116    0.00117
AFIX 137
H3A   4    0.465761    0.335733   -0.095958    11.00000   -1.50000
H3B   4    0.534299    0.344853   -0.019647    11.00000   -1.50000
H3C   4    0.488848    0.428240   -0.040030    11.00000   -1.50000
AFIX   0
C4    1    0.348569    0.410229   -0.039106    11.00000    0.03156    0.02647 =
         0.02863    0.00401   -0.01025    0.00450
AFIX 137
H4A   4    0.375616    0.450371    0.013606    11.00000   -1.50000
H4B   4    0.302879    0.428612   -0.034369    11.00000   -1.50000
H4C   4    0.362990    0.410363   -0.133894    11.00000   -1.50000
AFIX   0
C5    1    0.307001    0.258629   -0.030072    11.00000    0.02326    0.03649 =
         0.03699   -0.00188   -0.01026   -0.00686
AFIX 137
H5A   4    0.319601    0.201031    0.002878    11.00000   -1.50000
H5B   4    0.305700    0.258269   -0.129457    11.00000   -1.50000
H5C   4    0.263798    0.273593    0.005398    11.00000   -1.50000
AFIX   0
C6    1    0.321189    0.245719    0.273554    11.00000    0.02732    0.05102 =
         0.02798    0.00508    0.00698   -0.00359
AFIX 137
H6A   4    0.293220    0.290830    0.234530    11.00000   -1.50000
H6B   4    0.324442    0.254196    0.371858    11.00000   -1.50000
H6C   4    0.302349    0.188533    0.254792    11.00000   -1.50000
AFIX   0
C7    1    0.439373    0.200240    0.276886    11.00000    0.02880    0.03797 =
         0.02498    0.01223   -0.00151    0.00785
AFIX  23
H7A   4    0.446712    0.221905    0.370197    11.00000   -1.20000
H7B   4    0.480260    0.208372    0.225025    11.00000   -1.20000
AFIX   0
C8    1    0.422833    0.104292    0.282211    11.00000    0.03833    0.03950 =
         0.03419    0.01519    0.00642    0.00619
AFIX  23
H8A   4    0.384549    0.096388    0.342135    11.00000   -1.20000
H8B   4    0.459904    0.072979    0.323942    11.00000   -1.20000
AFIX   0
C9    1    0.407938    0.062896    0.145409    11.00000    0.04162    0.02920 =
         0.04633    0.01125    0.00414   -0.00225
AFIX  23
H9A   4    0.407543   -0.000953    0.156304    11.00000   -1.20000
H9B   4    0.363772    0.080962    0.116322    11.00000   -1.20000
AFIX   0
N4    2    0.454209    0.085544    0.039598    11.00000    0.05403    0.02764 =
         0.03529    0.00246    0.01252   -0.01486
C10   1    0.517617    0.042661    0.069964    11.00000    0.04181    0.05418 =
         0.04871   -0.00576    0.01059   -0.01480
AFIX 137
H10A  4    0.511253   -0.020270    0.075048    11.00000   -1.50000
H10B  4    0.534370    0.063947    0.156926    11.00000   -1.50000
H10C  4    0.548958    0.056083   -0.002095    11.00000   -1.50000
AFIX   0
C11   1    0.432189    0.057473   -0.091661    11.00000    0.06247    0.03945 =
         0.04548    0.00283    0.00206    0.00109
AFIX 137
H11A  4    0.426531   -0.005660   -0.091348    11.00000   -1.50000
H11B  4    0.464547    0.073545   -0.160373    11.00000   -1.50000
H11C  4    0.390472    0.085393   -0.112778    11.00000   -1.50000
AFIX   0
B1    3    0.128811    0.206111    0.581784    11.00000    0.01606    0.01413 =
         0.01762    0.00193   -0.00082   -0.00006
C12   1    0.169332    0.127192    0.652655    11.00000    0.01857    0.01763 =
         0.01583    0.00211   -0.00293   -0.00299
C13   1    0.145141    0.070297    0.751200    11.00000    0.02377    0.02083 =
         0.01816    0.00398    0.00095    0.00073
AFIX  43
H13   4    0.100960    0.076192    0.778674    11.00000   -1.20000
AFIX   0
C14   1    0.182948    0.005072    0.811274    11.00000    0.03267    0.02761 =
         0.02065    0.00964   -0.00177   -0.00040
AFIX  43
H14   4    0.164237   -0.032318    0.877267    11.00000   -1.20000
AFIX   0
C15   1    0.247742   -0.004782    0.774181    11.00000    0.03397    0.03297 =
         0.03016    0.01331   -0.00650    0.00734
AFIX  43
H15   4    0.273636   -0.049234    0.813616    11.00000   -1.20000
AFIX   0
C16   1    0.274249    0.051156    0.678695    11.00000    0.02314    0.03887 =
         0.03628    0.00913   -0.00303    0.00294
AFIX  43
H16   4    0.318674    0.045316    0.652948    11.00000   -1.20000
AFIX   0
C17   1    0.236221    0.115432    0.620808    11.00000    0.01799    0.02801 =
         0.02772    0.00969   -0.00496    0.00121
AFIX  43
H17   4    0.255807    0.153433    0.556796    11.00000   -1.20000
AFIX   0
C18   1    0.049110    0.198178    0.605208    11.00000    0.01950    0.01800 =
         0.01565    0.00240   -0.00254    0.00083
C19   1    0.008488    0.268987    0.636007    11.00000    0.01839    0.01984 =
         0.02778    0.00231   -0.00393   -0.00140
AFIX  43
H19   4    0.027836    0.324176    0.650872    11.00000   -1.20000
AFIX   0
C20   1   -0.059453    0.261257    0.645614    11.00000    0.01872    0.02920 =
         0.03347    0.00300   -0.00375    0.00674
AFIX  43
H20   4   -0.085076    0.310781    0.666827    11.00000   -1.20000
AFIX   0
C21   1   -0.089492    0.181960    0.624408    11.00000    0.01548    0.04076 =
         0.02540    0.00530   -0.00130   -0.00216
AFIX  43
H21   4   -0.135524    0.176583    0.631201    11.00000   -1.20000
AFIX   0
C22   1   -0.051433    0.110875    0.593239    11.00000    0.02415    0.02833 =
         0.02386    0.00140   -0.00024   -0.01282
AFIX  43
H22   4   -0.071318    0.056030    0.578336    11.00000   -1.20000
AFIX   0
C23   1    0.016330    0.119279    0.583507    11.00000    0.01958    0.02055 =
         0.02355   -0.00191    0.00264   -0.00389
AFIX  43
H23   4    0.041338    0.069394    0.561216    11.00000   -1.20000
AFIX   0
C24   1    0.158583    0.295364    0.647748    11.00000    0.01161    0.01688 =
         0.01880    0.00372   -0.00276    0.00236
C25   1    0.205517    0.347046    0.583677    11.00000    0.01853    0.02179 =
         0.02354   -0.00703    0.00243   -0.00356
AFIX  43
H25   4    0.219629    0.331238    0.495268    11.00000   -1.20000
AFIX   0
C26   1    0.232233    0.419967    0.643161    11.00000    0.01821    0.02630 =
         0.02823   -0.00224    0.00149   -0.00603
AFIX  43
H26   4    0.263308    0.453537    0.594647    11.00000   -1.20000
AFIX   0
C27   1    0.214150    0.444525    0.772671    11.00000    0.01925    0.02342 =
         0.02734   -0.00561   -0.00783   -0.00230
AFIX  43
H27   4    0.232017    0.495146    0.813184    11.00000   -1.20000
AFIX   0
C28   1    0.169494    0.393928    0.842213    11.00000    0.02257    0.02601 =
         0.01485   -0.00266   -0.00403    0.00193
AFIX  43
H28   4    0.157348    0.408985    0.932192    11.00000   -1.20000
AFIX   0
C29   1    0.142327    0.321087    0.780812    11.00000    0.01615    0.02126 =
         0.02024    0.00312   -0.00227    0.00045
AFIX  43
H29   4    0.111690    0.287443    0.830394    11.00000   -1.20000
AFIX   0
C30   1    0.137923    0.204591    0.414906    11.00000    0.01399    0.01668 =
         0.01931    0.00288   -0.00138   -0.00503
C31   1    0.158537    0.131158    0.342920    11.00000    0.01866    0.01484 =
         0.02233    0.00209   -0.00013    0.00097
AFIX  43
H31   4    0.169587    0.080388    0.392497    11.00000   -1.20000
AFIX   0
C32   1    0.163558    0.129162    0.202589    11.00000    0.01927    0.02913 =
         0.02280   -0.00354    0.00133    0.00272
AFIX  43
H32   4    0.176721    0.077179    0.158639    11.00000   -1.20000
AFIX   0
C33   1    0.149627    0.201938    0.126043    11.00000    0.01706    0.03648 =
         0.01878    0.00272   -0.00243   -0.00397
AFIX  43
H33   4    0.154059    0.201341    0.030109    11.00000   -1.20000
AFIX   0
C34   1    0.128986    0.275831    0.193661    11.00000    0.02687    0.02985 =
         0.02538    0.01384   -0.00514   -0.00305
AFIX  43
H34   4    0.118783    0.326509    0.143078    11.00000   -1.20000
AFIX   0
C35   1    0.122921    0.277192    0.334280    11.00000    0.02860    0.01620 =
         0.02526    0.00401   -0.00239    0.00448
AFIX  43
H35   4    0.108184    0.328788    0.377166    11.00000   -1.20000
HKLF 4
REM   ITSEP10C K-CCD MEASUREMENT (PNA21)
REM R1 =  0.0574 for   3181 Fo > 4sig(Fo)  and  0.0826 for all   4035 data
REM    368 parameters refined using      1 restraints
END
WGHT      0.0694      1.0225
REM Highest difference peak  0.480,  deepest hole -0.198,  1-sigma level  0.050
Q1    1   0.4162  0.3545  0.0039  11.00000  0.05    0.48
Q2    1   0.4334  0.2939  0.2195  11.00000  0.05    0.36
Q3    1   0.3390  0.2703  0.1158  11.00000  0.05    0.36
Q4    1   0.4887  0.1221 -0.0620  11.00000  0.05    0.33
Q5    1   0.3709  0.0949 -0.0740  11.00000  0.05    0.32
Q6    1   0.1476  0.1655  0.6093  11.00000  0.05    0.24
Q7    1   0.4405  0.0243  0.0846  11.00000  0.05    0.22
Q8    1   0.3311  0.1832 -0.1186  11.00000  0.05    0.19
Q9    1   0.1482  0.2807  0.2717  11.00000  0.05    0.19
Q10   1   0.3848  0.4185 -0.0858  11.00000  0.05    0.19
;
data_global
_journal_date_recd_electronic     2013-05-28
_journal_date_accepted     2013-05-30
_journal_name_full     'Acta Crystallographica, Section E'
_journal_year     2013
_journal_volume     69
_journal_issue      7
_journal_page_first     o1040
_journal_page_last     o1040
_journal_paper_category     QO
_journal_paper_doi     10.1107/S1600536813014906
_journal_coeditor_code     GO2091
_publ_contact_author_name     'Dr. Ioannis Tiritiris'
_publ_contact_author_address
;
Fakult\"at Chemie/Organische Chemie
Hochschule Aalen
Beethovenstrasse 1
D-73430 Aalen
Germany
;
_publ_contact_author_email     Ioannis.Tiritiris@htw-aalen.de
_publ_contact_author_fax     '49 7361 5762250'
_publ_contact_author_phone     '49 7361 5762230'
_publ_section_title
;\
<i>N</i>-[3-(Dimethylamino)propyl]-<i>N</i>,<i>N</i>',<i>N</i>',<i>N</i>'',\
<i>N</i>''-pentamethylguanidinium tetraphenylborate
;
loop_
    _publ_author_name
    _publ_author_address
    'Tiritiris, Ioannis'
;
 Fakult\"at Chemie/Organische Chemie
 Hochschule Aalen
 Beethovenstrasse 1
 D-73430 Aalen
 Germany
;
