# Supplementary material for: N-[3-(Di­methyl­amino)­prop­yl]-N,N′,N′,N′′,N′′-penta­methyl­guanidinium tetra­phenyl­borate
Source: Acta Crystallogr Sect E Struct Rep Online. 2013 Jun 8;69(Pt 7):o1040. doi: 10.1107/S1600536813014906 (PMC3772473; doi:10.1107/S1600536813014906)
Supplement: Supplementary file 2 [file e-69-o1040-Isup2.hkl]

# 
# h,k,l, Fc-squared, Fo-squared, sigma(Fo-squared) and status flag 
# 
data_I
_shelx_title '  ITSEP10C K-CCD MEASUREMENT (PNA21)' 
_shelx_refln_list_code          4 
_shelx_F_calc_maximum      179.43 
_exptl_crystal_F_000      1160.00 
_reflns_d_resolution_high  0.7503 
 
loop_ 
 _symmetry_equiv_pos_as_xyz 
 'x, y, z' 
 '-x, -y, z+1/2' 
 '-x+1/2, y+1/2, z+1/2' 
 'x+1/2, -y+1/2, z' 
 
_cell_length_a    20.5074 
_cell_length_b    15.4134 
_cell_length_c     9.8568 
_cell_angle_alpha  90.000 
_cell_angle_beta   90.000 
_cell_angle_gamma  90.000 
 
_shelx_F_squared_multiplier     1.000 
 
loop_ 
 _refln_index_h 
 _refln_index_k 
 _refln_index_l 
 _refln_F_squared_calc 
 _refln_F_squared_meas 
 _refln_F_squared_sigma 
 _refln_observed_status 
   6   0   0    10592.89    11742.70    408.25 o 
   8   0   0      592.69      583.46     37.20 o 
  10   0   0     6764.02     7459.31    250.40 o 
  12   0   0      271.15      374.36     29.74 o 
  14   0   0      454.99      497.51     26.43 o 
  16   0   0        8.41       47.11     16.53 o 
  18   0   0      365.08      319.82     23.96 o 
  20   0   0      396.67      382.62     21.48 o 
  22   0   0      131.61       89.26     18.17 o 
  24   0   0       23.51       25.63     20.67 o 
  26   0   0       74.72       62.80     43.80 o 
   3   1   0     1476.39     1229.73     56.21 o 
   5   1   0     1035.19      881.80     44.63 o 
   6   1   0     9194.01    10585.71    215.70 o 
   7   1   0    15759.84    15389.70    385.93 o 
   8   1   0     5877.84     6253.57    157.85 o 
   9   1   0     2234.45     2575.96     75.21 o 
  10   1   0     3215.52     3602.40     92.55 o 
  11   1   0      124.04      162.80     14.89 o 
  12   1   0     1660.29     1833.00     47.94 o 
  13   1   0        6.58       28.94     11.58 o 
  14   1   0      681.99      576.01     19.84 o 
  15   1   0       33.91       52.90     11.58 o 
  16   1   0      223.46      235.54     14.89 o 
  17   1   0        0.08        2.48     12.41 o 
  18   1   0       16.54      -14.05     14.05 o 
  19   1   0       43.39       37.20     11.58 o 
  20   1   0       39.77       38.01     10.74 o 
  21   1   0      442.31      399.15     16.53 o 
  22   1   0      354.28      380.15     18.17 o 
  23   1   0       53.80       58.68     15.69 o 
  24   1   0       28.15       13.22     16.53 o 
  25   1   0        6.00       -0.84     16.53 o 
  26   1   0      346.54      295.86     55.37 o 
  27   1   0        7.52      -14.05     47.11 o 
   5   2   0       46.53       47.11      8.26 o 
   6   2   0     3487.40     3766.84     82.64 o 
   7   2   0       40.30       70.26      8.26 o 
   8   2   0      325.92      266.93     12.41 o 
   9   2   0      222.25      206.60      8.26 o 
  10   2   0       16.52       20.67     10.74 o 
  11   2   0     3262.78     3085.88     95.86 o 
  12   2   0     1577.54     1448.74     38.01 o 
  13   2   0       65.19       77.69     10.74 o 
  14   2   0       83.91      112.38     14.05 o 
  15   2   0      173.05      197.50     14.05 o 
  16   2   0      661.71      595.04     21.48 o 
  17   2   0        0.30        5.79     13.22 o 
  18   2   0       17.32        8.26     10.74 o 
  19   2   0      116.20      105.79     12.41 o 
  20   2   0      280.07      290.08     15.69 o 
  21   2   0      101.80      103.32     12.41 o 
  22   2   0        3.68       -7.43     14.89 o 
  23   2   0       89.80      101.64     15.69 o 
  24   2   0        0.01       -6.62     18.17 o 
  25   2   0       89.55       21.48     19.84 o 
  26   2   0        6.13       36.37     44.63 o 
  27   2   0        4.36       18.17     49.58 o 
   4   3   0    16905.08    16263.24    390.89 o 
   5   3   0      260.20      239.81      9.10 o 
   6   3   0     2810.95     3117.27     66.11 o 
   7   3   0      853.52      829.86     19.00 o 
   8   3   0      807.20      883.45     25.63 o 
   9   3   0       14.06        3.31      8.26 o 
  10   3   0     1395.74     1420.28     43.11 o 
  11   3   0      365.82      409.92     22.32 o 
  12   3   0      945.10      828.07     25.63 o 
  13   3   0      614.42      718.16     21.48 o 
  14   3   0      520.08      595.04     19.00 o 
  15   3   0      953.96     1018.98     28.94 o 
  16   3   0      951.27     1180.14     30.58 o 
  17   3   0      189.48      205.80     12.41 o 
  18   3   0       50.65       27.27      9.90 o 
  19   3   0       93.93       76.02     13.22 o 
  20   3   0      154.09      166.95     14.89 o 
  21   3   0      217.55      201.65     15.69 o 
  22   3   0       18.34       14.89     14.05 o 
  23   3   0       49.91       52.90     16.53 o 
  24   3   0      147.76      176.02     19.84 o 
  25   3   0        9.37      -33.89     40.48 o 
  26   3   0      140.26      196.70     51.23 o 
  27   3   0       36.87      -44.63     44.63 o 
   0   4   0     1120.14     1323.94     56.21 o 
   1   4   0     2541.55     2411.51     93.38 o 
   2   4   0     2530.83     2545.38     47.94 o 
   3   4   0     6514.13     6185.82    106.60 o 
   4   4   0     2476.35     2585.06     55.37 o 
   5   4   0      323.72      248.76     15.69 o 
   6   4   0     2367.66     2569.37     57.01 o 
   7   4   0     1551.20     1446.23     34.70 o 
   8   4   0      236.04      187.60     10.74 o 
   9   4   0      281.06      298.34     15.69 o 
  10   4   0     1586.82     1361.12     35.53 o 
  11   4   0      350.78      319.02     14.89 o 
  12   4   0     1207.47     1204.10     46.27 o 
  13   4   0      244.03      266.93     18.17 o 
  14   4   0      146.25      145.44     11.58 o 
  15   4   0      244.49      267.76     15.69 o 
  16   4   0     2327.56     2430.52     52.06 o 
  17   4   0        9.96       19.00     14.05 o 
  18   4   0      173.71      155.70     12.41 o 
  19   4   0      460.73      426.45     19.00 o 
  20   4   0       45.53       42.96     12.41 o 
  21   4   0       13.19        4.15     13.22 o 
  22   4   0       30.21        9.90     14.05 o 
  23   4   0        5.11       -6.62     19.00 o 
  24   4   0      145.12      191.74     21.48 o 
  25   4   0       14.37      -27.27     40.48 o 
  26   4   0        1.46      -28.10     47.94 o 
   1   5   0      565.33      466.10     11.58 o 
   2   5   0     3348.96     3092.48     52.06 o 
   3   5   0     1179.09     1158.16     20.67 o 
   4   5   0     2532.72     2686.70     49.58 o 
   5   5   0     3006.79     2897.45     77.69 o 
   6   5   0      578.66      583.46     23.15 o 
   7   5   0     3438.00     3129.68     68.59 o 
   8   5   0      437.73      405.98     13.22 o 
   9   5   0        1.87       -4.15     13.22 o 
  10   5   0     2928.26     2985.04     49.58 o 
  11   5   0        1.89        8.26      4.15 o 
  12   5   0        3.08       -5.79     10.74 o 
  13   5   0      496.95      427.25     14.89 o 
  14   5   0        3.68       36.37      9.10 o 
  15   5   0       61.44       42.96      9.90 o 
  16   5   0      783.84      957.02     26.43 o 
  17   5   0      267.91      212.39     13.22 o 
  18   5   0        2.35        5.79      9.90 o 
  19   5   0      291.78      281.81     15.69 o 
  20   5   0       71.74       89.26     11.58 o 
  21   5   0      386.94      366.93     19.00 o 
  22   5   0        4.51        2.48     14.05 o 
  23   5   0      248.21      266.12     19.84 o 
  24   5   0      335.81      315.70     23.96 o 
  25   5   0       50.20       16.53     46.27 o 
  26   5   0       17.16       64.47     47.11 o 
   0   6   0     6076.84     5799.05    143.80 o 
   1   6   0     1263.37     1405.75     26.43 o 
   2   6   0      183.51      156.18      6.62 o 
   3   6   0     1372.83     1299.15     27.27 o 
   4   6   0       25.58       15.87      5.79 o 
   5   6   0     2212.36     2121.44     41.32 o 
   6   6   0        2.74       30.58     10.74 o 
   7   6   0     1207.48     1134.68     29.74 o 
   8   6   0       43.40       25.99     10.74 o 
   9   6   0       10.48       11.58      9.10 o 
  10   6   0       64.71       28.94     10.74 o 
  11   6   0       54.38       74.38     11.58 o 
  12   6   0       19.26        7.43     16.53 o 
  13   6   0     2021.17     2003.27     40.48 o 
  14   6   0        2.16       23.15      4.95 o 
  15   6   0      389.81      349.57     10.74 o 
  16   6   0      294.71      298.34     10.74 o 
  17   6   0       43.74       37.20      7.43 o 
  18   6   0      586.97      652.05     18.17 o 
  19   6   0      114.31       99.17      9.10 o 
  20   6   0      310.72      302.46     12.41 o 
  21   6   0       21.19       38.84      9.90 o 
  22   6   0        1.00       -4.15     18.17 o 
  23   6   0      563.51      553.72     28.10 o 
  24   6   0       50.60       48.75     29.74 o 
  25   6   0       11.37      -21.48     47.11 o 
  26   6   0       82.17      136.37     54.54 o 
   1   7   0     8375.97     7675.85    121.48 o 
   2   7   0      329.87      362.81      9.90 o 
   3   7   0     1335.55     1143.78     24.79 o 
   4   7   0      184.34      176.02      7.43 o 
   5   7   0     2219.84     2383.41     47.11 o 
   6   7   0      572.79      552.88     13.22 o 
   7   7   0      115.59      123.13     13.22 o 
   8   7   0      357.04      468.57     17.36 o 
   9   7   0      129.31      122.32     12.41 o 
  10   7   0       78.64      119.84     12.41 o 
  11   7   0       60.11       66.11     12.41 o 
  12   7   0        2.38      -11.58     11.58 o 
  13   7   0      294.43      305.77     18.17 o 
  14   7   0     2177.44     2095.81     63.64 o 
  15   7   0      671.35      729.74     33.89 o 
  16   7   0      275.76      312.39     20.67 o 
  17   7   0     1515.19     1419.80     44.63 o 
  18   7   0       56.14       92.55     18.17 o 
  19   7   0       19.86       15.69     18.17 o 
  20   7   0       43.41       28.10     18.17 o 
  21   7   0      295.22      238.85     28.10 o 
  22   7   0       61.72       32.22     27.27 o 
  23   7   0       40.18       42.96     29.74 o 
  24   7   0        3.63       29.74     47.11 o 
  25   7   0       87.72       28.94     46.27 o 
   0   8   0      125.31      105.64      8.26 o 
   1   8   0       65.22       43.80      6.62 o 
   2   8   0       68.96       50.42      5.79 o 
   3   8   0     1429.72     1404.91     30.58 o 
   4   8   0     2967.37     3063.57     58.68 o 
   5   8   0     2102.01     2047.90     40.48 o 
   6   8   0     2270.06     2457.79     47.11 o 
   7   8   0      342.79      273.55     16.53 o 
   8   8   0      170.82      150.42     11.58 o 
   9   8   0      107.28      115.70     12.41 o 
  10   8   0      561.88      541.31     20.67 o 
  11   8   0       22.58       74.38     14.05 o 
  12   8   0     1352.93     1385.10     40.48 o 
  13   8   0      703.32      665.27     30.58 o 
  14   8   0     1866.76     1952.85     64.47 o 
  15   8   0       26.25       18.17     18.17 o 
  16   8   0     1724.38     1754.51     52.90 o 
  17   8   0       87.11      122.32     19.00 o 
  18   8   0      488.11      471.88     25.63 o 
  19   8   0      425.85      471.88     25.63 o 
  20   8   0      233.53      251.23     26.43 o 
  21   8   0        0.04      -13.22     30.58 o 
  22   8   0      538.26      629.74     42.16 o 
  23   8   0       62.78       44.63     32.22 o 
  24   8   0      188.84      116.53     46.27 o 
  25   8   0       29.73       35.53     48.75 o 
   1   9   0       61.37       33.89      5.79 o 
   2   9   0       60.67       62.00      6.62 o 
   3   9   0      148.71      154.54      9.10 o 
   4   9   0      269.84      207.44      9.10 o 
   5   9   0     2517.75     2729.69     53.73 o 
   6   9   0       33.32       24.79      5.79 o 
   7   9   0      502.23      581.79     14.05 o 
   8   9   0      177.73      146.28     13.22 o 
   9   9   0      453.63      356.19     14.05 o 
  10   9   0      571.60      529.73     19.00 o 
  11   9   0       14.90       18.35     13.22 o 
  12   9   0      265.68      247.12     17.36 o 
  13   9   0      100.31       67.75     19.84 o 
  14   9   0      446.12      403.30     25.63 o 
  15   9   0       38.19       38.84     19.00 o 
  16   9   0       18.50        7.43     14.89 o 
  17   9   0        6.14        4.95     16.53 o 
  18   9   0      276.19      306.60     23.15 o 
  19   9   0        1.41        4.15     22.32 o 
  20   9   0      137.28      124.80     25.63 o 
  21   9   0        4.78       21.48     30.58 o 
  22   9   0       86.73       56.21     30.58 o 
  23   9   0       37.71       69.42     44.63 o 
  24   9   0        8.05       68.59     47.94 o 
   0  10   0      537.51      618.16     19.84 o 
   1  10   0      881.37      961.13     19.00 o 
   2  10   0        0.86       24.79      6.62 o 
   3  10   0      309.27      339.66     11.58 o 
   4  10   0     1566.85     1548.71     33.06 o 
   5  10   0      550.66      460.31     14.89 o 
   6  10   0        0.85        4.95      9.90 o 
   7  10   0        0.33        5.79      5.79 o 
   8  10   0      129.20      178.50     15.69 o 
   9  10   0        1.66       22.32     10.74 o 
  10  10   0     2284.30     2188.39     45.47 o 
  11  10   0      969.32      877.66     24.79 o 
  12  10   0      256.76      232.23     15.69 o 
  13  10   0       12.60       17.36     13.22 o 
  14  10   0        8.86      -19.00     19.00 o 
  15  10   0      212.74      197.50     22.32 o 
  16  10   0        9.21       28.10     17.36 o 
  17  10   0      286.83      264.45     20.67 o 
  18  10   0       82.02       33.89     23.15 o 
  19  10   0       26.13       38.01     23.96 o 
  20  10   0      109.49       55.37     27.27 o 
  21  10   0       29.25       31.42     27.27 o 
  22  10   0       81.40      118.17     41.32 o 
  23  10   0        1.34       -4.15     42.16 o 
   1  11   0       94.07       79.33      8.26 o 
   2  11   0     2726.05     2759.44     44.63 o 
   3  11   0      133.87      115.70      9.10 o 
   4  11   0      212.00      201.65      9.90 o 
   5  11   0      269.23      218.18      9.90 o 
   6  11   0      197.35      229.75     10.74 o 
   7  11   0       65.18       60.32      7.43 o 
   8  11   0     1388.50     1363.59     38.01 o 
   9  11   0      485.56      514.04     21.48 o 
  10  11   0       13.09        7.43     10.74 o 
  11  11   0       33.82       18.17     12.41 o 
  12  11   0        0.49      -11.58     11.58 o 
  13  11   0       48.24       47.94     12.41 o 
  14  11   0        5.00       14.89     11.58 o 
  15  11   0      174.52      166.95     14.05 o 
  16  11   0      258.39      233.06     23.15 o 
  17  11   0       44.29       33.06     20.67 o 
  18  11   0       46.43       42.16     23.15 o 
  19  11   0        0.13       -2.48     23.96 o 
  20  11   0       51.65       95.05     26.43 o 
  21  11   0       55.52       50.42     40.48 o 
  22  11   0       41.24      -41.32     41.32 o 
   0  12   0      393.33      369.40     16.53 o 
   1  12   0       27.16       19.84      7.43 o 
   2  12   0      300.03      307.44     11.58 o 
   3  12   0      251.25      227.28     11.58 o 
   4  12   0        0.14       19.00      8.26 o 
   5  12   0      541.01      520.66     15.69 o 
   6  12   0      600.49      629.74     16.53 o 
   7  12   0       11.61       32.22      7.43 o 
   8  12   0      255.03      212.39     14.05 o 
   9  12   0        4.78       -4.15     14.05 o 
  10  12   0       40.14       25.63     10.74 o 
  11  12   0     1143.87     1076.83     28.94 o 
  12  12   0      153.61      140.49     13.22 o 
  13  12   0      285.54      280.17     16.53 o 
  14  12   0      284.75      302.46     19.00 o 
  15  12   0       51.09       45.47     21.48 o 
  16  12   0       39.03       34.70     15.69 o 
  17  12   0      420.91      387.60     24.79 o 
  18  12   0      360.66      311.56     25.63 o 
  19  12   0      133.59      147.11     23.96 o 
  20  12   0       91.97       97.53     27.27 o 
  21  12   0        1.30      -41.32     42.96 o 
   1  13   0     1012.64     1061.97     21.48 o 
   2  13   0     2853.87     3070.16     55.37 o 
   3  13   0       55.81       84.28      9.90 o 
   4  13   0      505.09      466.93     15.69 o 
   5  13   0       19.12       29.74      9.10 o 
   6  13   0      425.35      468.57     14.89 o 
   7  13   0       14.93        2.48      7.43 o 
   8  13   0      663.61      646.26     22.32 o 
   9  13   0      509.21      499.15     19.84 o 
  10  13   0        1.44        5.79     11.58 o 
  11  13   0       90.28       97.53     13.22 o 
  12  13   0      267.12      262.81     16.53 o 
  13  13   0       10.96        7.43     14.05 o 
  14  13   0       33.56       50.42     20.67 o 
  15  13   0        0.07       -4.95     21.48 o 
  16  13   0        0.00        7.43     15.69 o 
  17  13   0      137.95      176.86     22.32 o 
  18  13   0      135.39      142.96     28.10 o 
  19  13   0       42.64       86.79     28.10 o 
  20  13   0       17.13       38.84     29.74 o 
  21  13   0       70.57       18.17     51.23 o 
   0  14   0      150.50      159.49     14.89 o 
   1  14   0     1450.38     1582.61     28.94 o 
   2  14   0       73.46       51.23      9.90 o 
   3  14   0        8.72       -7.43     10.74 o 
   4  14   0        1.91       15.69     11.58 o 
   5  14   0      223.64      221.49     11.58 o 
   6  14   0       60.00       23.96      9.10 o 
   7  14   0       14.56        4.15     12.41 o 
   8  14   0      143.78       96.69     14.05 o 
   9  14   0      548.10      492.56     20.67 o 
  10  14   0      105.59      112.38     13.22 o 
  11  14   0      170.38      178.50     14.89 o 
  12  14   0       86.22      122.32     17.36 o 
  13  14   0       62.65       47.94     18.17 o 
  14  14   0       15.61       21.48     26.43 o 
  15  14   0        8.40        5.79     23.15 o 
  16  14   0        0.81       23.96     19.00 o 
  17  14   0       13.64        0.84     26.43 o 
  18  14   0        1.64        8.26     32.22 o 
  19  14   0        0.87       20.67     35.53 o 
  20  14   0        3.78       50.42     38.84 o 
   1  15   0     1225.19     1205.74     24.79 o 
   2  15   0      598.02      572.72     18.17 o 
   3  15   0      205.82      204.12     12.41 o 
   4  15   0        0.09      -11.58     11.58 o 
   5  15   0       50.25       28.10      9.90 o 
   6  15   0      251.12      279.34     14.05 o 
   7  15   0     1066.60     1045.44     24.79 o 
   8  15   0      531.93      452.05     20.67 o 
   9  15   0       13.28       15.69     14.05 o 
  10  15   0        0.03        9.90     14.05 o 
  11  15   0        5.83       12.41     16.53 o 
  12  15   0        2.32        2.48     15.69 o 
  13  15   0       36.40       65.28     17.36 o 
  14  15   0      168.44      153.70     33.89 o 
  15  15   0       40.87       67.75     29.74 o 
  16  15   0       34.21       42.16     26.43 o 
  17  15   0       87.27       67.75     32.22 o 
  18  15   0      104.92      203.29     33.06 o 
   0  16   0     1308.76     1353.69     40.48 o 
   1  16   0      315.31      295.86     14.89 o 
   2  16   0       21.92       -1.64     10.74 o 
   3  16   0      503.22      476.84     16.53 o 
   4  16   0        1.63        0.00     14.05 o 
   5  16   0      697.84      609.90     19.00 o 
   6  16   0       20.33       29.74     10.74 o 
   7  16   0      267.78      257.02     20.67 o 
   8  16   0       11.03       29.74     20.67 o 
   9  16   0      246.29      278.50     23.96 o 
  10  16   0       23.30        5.79     18.17 o 
  11  16   0        2.62       58.68     19.00 o 
  12  16   0      728.32      777.65     56.21 o 
  13  16   0      297.39      388.41     43.80 o 
  14  16   0        2.49       37.20     33.06 o 
  15  16   0        0.99       -2.48     36.37 o 
  16  16   0       27.80       45.47     28.94 o 
  17  16   0       16.25      -30.58     30.58 o 
   1  17   0       39.99       30.58     11.58 o 
   2  17   0        1.77      -13.22     13.22 o 
   3  17   0        6.14       11.58     13.22 o 
   4  17   0       72.12       59.49     14.05 o 
   5  17   0      274.94      284.29     19.00 o 
   6  17   0       37.04       32.22     14.89 o 
   7  17   0       45.93       14.89     19.00 o 
   8  17   0      362.34      313.23     38.01 o 
   9  17   0       27.89      109.10     29.74 o 
  10  17   0      177.18      218.18     34.70 o 
  11  17   0      170.79      138.85     25.63 o 
  12  17   0      581.69      682.63     40.48 o 
  13  17   0        0.35       48.75     38.84 o 
  14  17   0       75.26       89.26     36.37 o 
  15  17   0      134.94       74.38     28.10 o 
   0  18   0        0.33      -34.70     34.70 o 
   1  18   0       31.27       19.84     14.05 o 
   2  18   0       21.49       46.27     35.53 o 
   3  18   0       33.30       45.47     14.89 o 
   4  18   0      119.20      109.10     16.53 o 
   5  18   0       22.12        0.00     23.15 o 
   6  18   0       58.31       92.55     27.27 o 
   7  18   0      446.40      503.30     45.47 o 
   8  18   0       48.47       66.11     28.10 o 
   9  18   0       48.40       50.42     33.06 o 
  10  18   0       66.99       62.80     28.10 o 
  11  18   0       98.22      149.59     34.70 o 
  12  18   0        5.01       -8.26     33.89 o 
  13  18   0      200.72      195.03     45.47 o 
   1  19   0       27.55       34.70     20.67 o 
   2  19   0      135.76      138.85     35.53 o 
   3  19   0      303.42      328.92     41.32 o 
   4  19   0       13.46       58.68     28.10 o 
   5  19   0       55.37       14.89     31.42 o 
   6  19   0       10.84       10.74     28.10 o 
   7  19   0        0.09      -34.70     34.70 o 
   8  19   0        0.04      -18.17     36.37 o 
   9  19   0        5.86        4.15     32.22 o 
  10  19   0       38.23      -19.84     31.42 o 
   0  20   0       37.90       49.58     38.01 o 
   1  20   0       21.72       50.42     25.63 o 
   2  20   0       19.37       13.22     23.96 o 
   3  20   0       17.86       71.06     24.79 o 
   4  20   0        1.72      -23.15     24.79 o 
   5  20   0       14.99       -9.10     25.63 o 
   6  20   0      178.69      161.97     27.27 o 
   2   0   1    32193.53    27960.48    879.33 o 
   6   0   1     4228.93     5039.56    102.48 o 
   8   0   1      794.01      816.50     24.79 o 
  10   0   1     2794.88     3021.41     67.75 o 
  12   0   1      672.36      664.43     19.00 o 
  14   0   1      298.90      343.81     13.22 o 
  16   0   1      274.71      280.98     14.05 o 
  18   0   1       59.07       42.16     10.74 o 
  20   0   1       12.87       27.27     13.22 o 
  22   0   1      418.09      400.82     19.00 o 
  24   0   1       78.44       81.00     15.69 o 
  26   0   1      201.96      176.02     49.58 o 
   1   1   1      746.17      718.73      8.77 o 
   2   1   1     1200.54     1210.48     19.78 o 
   5   1   1     3024.50     3011.12     59.01 o 
   6   1   1     1634.93     1620.88     28.71 o 
   7   1   1      678.47      661.32     12.70 o 
   8   1   1      302.35      291.68      9.30 o 
   9   1   1     4172.19     4091.27     63.71 o 
  10   1   1      248.42      283.20     12.40 o 
  11   1   1      409.87      321.17     10.22 o 
  12   1   1      223.13      232.24      8.78 o 
  13   1   1      484.13      583.89     14.87 o 
  14   1   1      561.66      568.07     11.38 o 
  15   1   1      867.87      896.48     15.75 o 
  16   1   1      284.36      294.51      9.63 o 
  17   1   1      489.91      486.32     23.55 o 
  18   1   1      138.37      129.36      9.05 o 
  19   1   1      108.16       76.68      8.47 o 
  20   1   1      242.22      215.39     21.48 o 
  21   1   1       30.59       17.35      9.35 o 
  22   1   1       67.28       67.59     10.80 o 
  23   1   1      161.39      161.69     14.31 o 
  24   1   1      146.00      101.19     13.89 o 
  25   1   1       10.30        7.23     12.82 o 
  26   1   1      169.09      194.25     26.66 o 
  27   1   1        2.69       11.97     48.76 o 
   1   2   1      845.11      913.92     68.17 o 
   3   2   1     4209.69     4310.63    147.92 o 
   4   2   1     3541.25     3728.84     95.05 o 
   5   2   1     7366.84     6604.19    148.35 o 
   6   2   1     1110.07     1072.86     35.95 o 
   7   2   1     1550.27     1394.69     24.00 o 
   8   2   1      663.13      655.94     14.01 o 
   9   2   1      993.80     1032.83     18.86 o 
  10   2   1     1057.84     1048.89     19.26 o 
  11   2   1       29.47       14.26      5.35 o 
  12   2   1      785.81      737.90     28.51 o 
  13   2   1      466.94      512.38     20.66 o 
  14   2   1       88.62       69.71      8.26 o 
  15   2   1      291.72      302.60      9.05 o 
  16   2   1      265.70      272.25      9.94 o 
  17   2   1      301.84      293.59     10.80 o 
  18   2   1       19.86       21.08      8.78 o 
  19   2   1      594.57      555.88     14.57 o 
  20   2   1      316.17      294.25     22.32 o 
  21   2   1       51.75       37.62     19.84 o 
  22   2   1       49.77       66.55     11.64 o 
  23   2   1      137.54      136.86     12.70 o 
  24   2   1       22.79       63.57     42.14 o 
  25   2   1       29.04       56.42     25.61 o 
  26   2   1       27.39       72.54     33.01 o 
  27   2   1      267.27      337.17     41.12 o 
   3   3   1     2509.18     2888.35     61.16 o 
   4   3   1     2214.92     2305.17     61.58 o 
   5   3   1     1569.14     1695.95     22.32 o 
   6   3   1      930.32      902.27     17.73 o 
   7   3   1     1260.32     1209.04     19.42 o 
   8   3   1      769.10      739.09     15.29 o 
   9   3   1     1205.43     1232.56     28.92 o 
  10   3   1      413.02      381.44     10.32 o 
  11   3   1     2663.85     2772.96     49.17 o 
  12   3   1     1011.53      920.90     16.65 o 
  13   3   1       26.01       30.11      6.94 o 
  14   3   1      234.78      260.71      9.05 o 
  15   3   1      455.73      427.07     11.06 o 
  16   3   1       48.59       66.27      9.50 o 
  17   3   1       96.01      100.07     23.14 o 
  18   3   1      139.33      138.06      9.05 o 
  19   3   1       92.45      103.98     17.36 o 
  20   3   1      303.97      296.95     11.97 o 
  21   3   1      118.13      108.03     10.53 o 
  22   3   1       44.67       38.18     10.11 o 
  23   3   1      204.25      172.12     22.72 o 
  24   3   1      251.01      253.58     15.17 o 
  25   3   1       70.14      100.97     26.12 o 
  26   3   1       86.01       23.66     32.40 o 
   1   4   1     7967.38     7294.87     71.87 o 
   2   4   1      313.80      352.06      6.43 o 
   3   4   1     1111.95     1089.71     17.07 o 
   4   4   1     1180.73     1003.20     15.51 o 
   5   4   1      799.60      766.68     14.47 o 
   6   4   1     1962.22     1946.60     34.71 o 
   7   4   1     3921.32     3884.63     49.09 o 
   8   4   1      947.72      795.50     12.85 o 
   9   4   1     1006.10     1187.94     19.76 o 
  10   4   1     1116.76     1187.62     19.85 o 
  11   4   1       48.95       42.17      7.03 o 
  12   4   1      466.54      457.53     27.27 o 
  13   4   1      144.87      155.84      7.53 o 
  14   4   1      642.80      675.95     13.40 o 
  15   4   1       65.03       88.81     14.05 o 
  16   4   1      327.04      359.76     11.10 o 
  17   4   1     1282.25     1302.39     22.45 o 
  18   4   1      179.83      173.90      9.92 o 
  19   4   1      499.63      490.81     16.11 o 
  20   4   1      125.77      142.72     11.06 o 
  21   4   1      349.15      313.77     12.91 o 
  22   4   1       85.58       58.27     10.71 o 
  23   4   1      370.93      331.14     18.18 o 
  24   4   1       15.11       34.53     14.77 o 
  25   4   1        5.77       27.56     23.27 o 
  26   4   1       14.07      -27.17     27.17 o 
   0   5   1     1389.16     1351.36     18.17 o 
   1   5   1     1525.14     1521.84     18.86 o 
   2   5   1      399.33      529.61      8.71 o 
   3   5   1     2296.18     2394.11     32.15 o 
   4   5   1     2552.39     2644.71     35.11 o 
   5   5   1     2104.37     2146.35     26.61 o 
   6   5   1      126.56       84.81      8.26 o 
   7   5   1      441.12      415.26      9.32 o 
   8   5   1      942.66      926.48     17.07 o 
   9   5   1      385.12      372.61     19.02 o 
  10   5   1     1105.87      975.38     31.40 o 
  11   5   1      146.74      157.49      7.03 o 
  12   5   1       15.69       20.08      4.74 o 
  13   5   1     2098.23     1983.10     30.65 o 
  14   5   1      830.62      783.04     15.19 o 
  15   5   1     2191.62     2240.05     42.98 o 
  16   5   1      221.61      220.80      8.78 o 
  17   5   1       67.62       50.83      7.59 o 
  18   5   1      339.30      303.96     11.10 o 
  19   5   1      252.02      228.38     10.34 o 
  20   5   1       70.91       64.89     17.36 o 
  21   5   1      268.79      224.17     16.93 o 
  22   5   1      148.90      150.97     11.30 o 
  23   5   1      358.07      369.95     17.36 o 
  24   5   1       39.12        7.63     26.87 o 
  25   5   1       68.02       57.06     34.18 o 
  26   5   1       66.61       33.24     35.58 o 
   1   6   1      479.98      400.07      7.00 o 
   2   6   1      193.16      138.43      4.68 o 
   3   6   1     1396.26     1209.78     17.50 o 
   4   6   1       28.45       34.89      4.36 o 
   5   6   1      485.15      497.89     10.92 o 
   6   6   1      393.82      395.94      7.87 o 
   7   6   1      535.19      509.85     18.60 o 
   8   6   1      467.37      403.83      9.32 o 
   9   6   1      425.82      384.22     10.71 o 
  10   6   1        0.75        1.74      6.35 o 
  11   6   1       69.65       90.12      6.25 o 
  12   6   1      303.78      283.86      8.25 o 
  13   6   1      876.55      877.19     19.00 o 
  14   6   1     1221.00     1275.49     64.47 o 
  15   6   1      524.11      569.01     12.55 o 
  16   6   1        8.56       -8.55      8.71 o 
  17   6   1      141.26      143.21      7.28 o 
  18   6   1      148.20      165.35      7.28 o 
  19   6   1      154.99      152.94      8.19 o 
  20   6   1      106.41       90.96     15.29 o 
  21   6   1       27.98       16.83     14.45 o 
  22   6   1       47.29       32.03      7.53 o 
  23   6   1      322.89      336.38     16.83 o 
  24   6   1       56.41        1.34     24.61 o 
  25   6   1       76.04       88.73     40.08 o 
  26   6   1        7.80       49.57     35.31 o 
   0   7   1     1179.71     1011.55     19.84 o 
   1   7   1      537.12      550.07      9.35 o 
   2   7   1     1174.76     1306.84     58.27 o 
   3   7   1      668.21      792.70     13.72 o 
   4   7   1     1389.86     1587.51     31.40 o 
   5   7   1     1387.10     1349.34     19.52 o 
   6   7   1        0.47       -5.17      5.17 o 
   7   7   1      471.97      415.70      9.10 o 
   8   7   1      228.13      242.77      9.05 o 
   9   7   1      272.06      239.67      9.30 o 
  10   7   1      366.23      328.26     10.71 o 
  11   7   1      274.68      257.16     10.47 o 
  12   7   1      161.57      129.98     10.22 o 
  13   7   1     1426.50     1447.49     25.81 o 
  14   7   1      101.91       90.11     10.52 o 
  15   7   1      134.28      145.97     15.71 o 
  16   7   1       33.75       33.14      7.85 o 
  17   7   1       79.99       61.94      6.25 o 
  18   7   1       21.78       19.36      6.15 o 
  19   7   1       88.95       78.20      7.63 o 
  20   7   1       71.84       86.24      8.54 o 
  21   7   1       19.15       22.87      8.51 o 
  22   7   1        7.99       26.93     27.69 o 
  23   7   1       57.00      101.82     21.91 o 
  24   7   1      212.79      255.57     45.45 o 
  25   7   1       10.82       33.20     41.32 o 
   1   8   1     1210.22     1223.61     44.21 o 
   2   8   1      870.07      805.77     13.07 o 
   3   8   1      147.81      148.51      6.12 o 
   4   8   1      552.52      587.23     11.30 o 
   5   8   1      261.25      220.20      6.12 o 
   6   8   1      278.48      237.28      7.03 o 
   7   8   1      330.80      267.77      7.01 o 
   8   8   1      135.43      208.71     11.16 o 
   9   8   1       45.28       18.91     21.08 o 
  10   8   1      109.83       84.96     12.81 o 
  11   8   1     1575.12     1510.43     30.38 o 
  12   8   1     2044.26     2059.18     39.68 o 
  13   8   1      744.72      792.91     18.59 o 
  14   8   1      714.00      757.32     31.40 o 
  15   8   1      169.18      149.15     21.90 o 
  16   8   1      227.49      256.65     13.65 o 
  17   8   1        7.84       -7.96     11.38 o 
  18   8   1     1168.98     1090.28     25.54 o 
  19   8   1       33.95       54.23     18.60 o 
  20   8   1      106.53      101.14     17.82 o 
  21   8   1       28.34       85.58     42.14 o 
  22   8   1       35.69       16.08     22.44 o 
  23   8   1      326.44      369.48     25.88 o 
  24   8   1       31.28       35.11     36.77 o 
  25   8   1       16.00      -42.16     48.75 o 
   0   9   1      909.83      977.66     20.67 o 
   1   9   1      512.81      559.01     25.63 o 
   2   9   1      260.49      305.02      7.53 o 
   3   9   1      263.76      240.43      7.28 o 
   4   9   1      601.23      626.36     14.45 o 
   5   9   1       48.25       43.94      4.68 o 
   6   9   1      457.54      489.21     13.63 o 
   7   9   1      782.76      780.97     33.06 o 
   8   9   1      359.71      360.98     10.47 o 
   9   9   1      257.17      229.63     10.34 o 
  10   9   1      388.55      411.85     12.10 o 
  11   9   1      684.82      711.14     19.84 o 
  12   9   1      144.63      146.59     10.32 o 
  13   9   1       40.09       46.78     15.28 o 
  14   9   1      136.00      109.56     13.89 o 
  15   9   1      107.65      104.00     11.56 o 
  16   9   1      289.38      287.98     13.50 o 
  17   9   1      404.34      386.11     15.75 o 
  18   9   1       56.45       78.32     14.97 o 
  19   9   1       24.32      -19.05     31.82 o 
  20   9   1       98.21       63.53     31.40 o 
  21   9   1       42.15       40.93     18.34 o 
  22   9   1      122.66      121.57     32.22 o 
  23   9   1       18.59       24.16     31.26 o 
  24   9   1       89.42      119.04     82.64 o 
   1  10   1       76.02       89.81     13.23 o 
   2  10   1      155.78      191.11      8.67 o 
   3  10   1      777.18      731.00     19.00 o 
   4  10   1       87.80       92.85      5.52 o 
   5  10   1       27.12       38.93      4.94 o 
   6  10   1      677.10      725.54     12.55 o 
   7  10   1      363.28      328.28     12.40 o 
   8  10   1       97.39       79.96      9.08 o 
   9  10   1      170.44      170.26      8.71 o 
  10  10   1      593.80      616.18     15.87 o 
  11  10   1      661.29      622.16     36.79 o 
  12  10   1      404.69      351.49     12.31 o 
  13  10   1      312.45      323.34     12.10 o 
  14  10   1      159.34      136.90     33.06 o 
  15  10   1      122.58       86.35     10.80 o 
  16  10   1      134.88      121.01     19.00 o 
  17  10   1      141.83      126.66     14.57 o 
  18  10   1      345.33      327.58     22.32 o 
  19  10   1      368.81      368.88     26.45 o 
  20  10   1       22.55       49.37     18.23 o 
  21  10   1       15.36       37.42     48.35 o 
  22  10   1       44.45       64.35     29.99 o 
  23  10   1       53.23       61.42     40.48 o 
   0  11   1     1767.48     1675.18     31.42 o 
   1  11   1      107.03      125.25      6.12 o 
   2  11   1      420.96      397.65     19.42 o 
   3  11   1      600.81      588.12     11.64 o 
   4  11   1       54.28       56.00      9.10 o 
   5  11   1      689.56      667.42     14.87 o 
   6  11   1       57.13       65.92      5.75 o 
   7  11   1      214.67      201.50     10.34 o 
   8  11   1       65.55       84.17      6.48 o 
   9  11   1      212.69      209.75      9.35 o 
  10  11   1      451.78      423.57     24.39 o 
  11  11   1       65.37       74.34     14.05 o 
  12  11   1      160.81      155.05     14.87 o 
  13  11   1      289.55      285.44     16.11 o 
  14  11   1     1343.24     1342.50     24.82 o 
  15  11   1       41.08       54.87     10.71 o 
  16  11   1       55.82       54.83     12.91 o 
  17  11   1       46.29       30.45     13.45 o 
  18  11   1      118.97      112.19     16.65 o 
  19  11   1       88.75      102.31     20.16 o 
  20  11   1       39.57       20.02     29.76 o 
  21  11   1      198.56      181.59     26.41 o 
  22  11   1       87.44       85.59     42.56 o 
   1  12   1      318.33      382.27      8.78 o 
   2  12   1      383.70      401.83      9.63 o 
   3  12   1      967.81      961.70     16.07 o 
   4  12   1      375.63      385.13      9.94 o 
   5  12   1      905.86      881.72     15.48 o 
   6  12   1      431.59      404.28      9.63 o 
   7  12   1     1470.21     1502.73     27.27 o 
   8  12   1       18.23       15.40      5.75 o 
   9  12   1       24.56       10.47     21.90 o 
  10  12   1       67.37       52.51      8.78 o 
  11  12   1       89.82       74.31     13.22 o 
  12  12   1       71.59       88.53      9.05 o 
  13  12   1      122.65      111.36     10.71 o 
  14  12   1       21.30       14.60     10.32 o 
  15  12   1       23.31       22.15     12.23 o 
  16  12   1       10.82       -2.21     14.47 o 
  17  12   1      156.45      137.33     14.31 o 
  18  12   1      190.68      183.98     26.87 o 
  19  12   1       63.00       87.95     20.65 o 
  20  12   1      142.79      198.13     73.14 o 
  21  12   1       37.25       52.67     25.53 o 
  22  12   1       19.79      -51.23     51.23 o 
   0  13   1      442.62      396.67     12.41 o 
   1  13   1      492.85      526.02      9.94 o 
   2  13   1      395.51      438.56     10.22 o 
   3  13   1      346.70      327.29     11.98 o 
   4  13   1      605.89      613.03     12.85 o 
   5  13   1      422.15      419.42     18.18 o 
   6  13   1      575.37      522.87     11.64 o 
   7  13   1       41.46       29.12      6.61 o 
   8  13   1       17.02       20.12      9.08 o 
   9  13   1      108.63      111.05      9.05 o 
  10  13   1      487.02      480.80     14.45 o 
  11  13   1      696.29      647.85     31.82 o 
  12  13   1      121.14      150.09     19.42 o 
  13  13   1      391.43      402.65     14.89 o 
  14  13   1       14.04       21.86     38.43 o 
  15  13   1       97.34       87.39     17.77 o 
  16  13   1        0.18       -2.72     11.88 o 
  17  13   1       38.11       71.16     20.26 o 
  18  13   1       49.77       58.67     15.19 o 
  19  13   1      145.88      194.75     36.37 o 
  20  13   1       42.98       62.14     40.48 o 
  21  13   1        0.37       58.74     31.48 o 
   1  14   1      512.20      569.64     11.64 o 
   2  14   1      310.79      333.21      8.93 o 
   3  14   1      771.96      770.19     14.31 o 
   4  14   1      165.21      156.41      8.19 o 
   5  14   1       99.41       91.51      7.53 o 
   6  14   1      395.21      442.67     11.64 o 
   7  14   1      222.73      204.96      8.12 o 
   8  14   1       58.95       65.82      8.26 o 
   9  14   1       18.03        7.27      9.73 o 
  10  14   1       15.49       17.15      9.63 o 
  11  14   1       51.33       22.07      9.05 o 
  12  14   1       21.74       -6.80     12.24 o 
  13  14   1       29.33       32.78     15.71 o 
  14  14   1        2.44        0.61     28.10 o 
  15  14   1       87.78       94.07     15.48 o 
  16  14   1        6.60       10.61     19.42 o 
  17  14   1      150.52      182.31     21.53 o 
  18  14   1       97.77      104.73     21.28 o 
  19  14   1       26.54       17.64     23.29 o 
   0  15   1      131.00      145.44      9.90 o 
   1  15   1       16.52       20.89     15.29 o 
   2  15   1      181.30      150.48      9.52 o 
   3  15   1       63.70       88.05     12.81 o 
   4  15   1      188.64      177.74     13.23 o 
   5  15   1       75.40       94.03      9.08 o 
   6  15   1       73.17       94.64      7.59 o 
   7  15   1       22.85       23.08     11.58 o 
   8  15   1       84.87       84.26      9.90 o 
   9  15   1       55.44       58.83     10.19 o 
  10  15   1      361.88      331.45     13.70 o 
  11  15   1      172.29      183.63     13.89 o 
  12  15   1      130.42      113.12     13.45 o 
  13  15   1      112.40      127.90     26.87 o 
  14  15   1       74.23       83.26     16.65 o 
  15  15   1       52.51       40.47     31.80 o 
  16  15   1       17.72       43.90     21.18 o 
  17  15   1      102.00      100.97     33.47 o 
  18  15   1       27.87       19.43     21.60 o 
   1  16   1       10.47       21.48      7.00 o 
   2  16   1      236.81      234.77     17.35 o 
   3  16   1       58.94       44.28      7.59 o 
   4  16   1       27.94       28.67     12.81 o 
   5  16   1       68.16       68.88     14.47 o 
   6  16   1      118.71      140.08      8.71 o 
   7  16   1       14.72       -5.85     16.95 o 
   8  16   1        1.83        5.53      9.01 o 
   9  16   1        7.61        3.64     21.90 o 
  10  16   1      179.19      193.48     17.77 o 
  11  16   1       79.70      126.24     15.88 o 
  12  16   1      167.14      146.18     19.05 o 
  13  16   1       76.64       60.28     25.21 o 
  14  16   1      131.05      169.57     22.51 o 
  15  16   1      273.05      316.37     23.41 o 
  16  16   1        1.56       15.29     20.46 o 
  17  16   1       11.09       31.72     22.60 o 
   0  17   1       24.38       31.42     13.22 o 
   1  17   1      142.41      155.15      9.88 o 
   2  17   1       26.20       56.78      9.53 o 
   3  17   1      281.93      269.96     12.08 o 
   4  17   1       25.66       62.29     19.00 o 
   5  17   1        0.93       16.82     19.42 o 
   6  17   1       17.28      -10.39     10.39 o 
   7  17   1       46.48       90.60     47.94 o 
   8  17   1       46.17       41.77     27.69 o 
   9  17   1       68.36       75.65     17.53 o 
  10  17   1      184.57      165.68     20.27 o 
  11  17   1       73.79       65.32     17.76 o 
  12  17   1       97.08      135.65     22.00 o 
  13  17   1       18.20      -10.75     30.16 o 
  14  17   1       25.97       30.85     23.77 o 
  15  17   1       31.03       27.54     22.64 o 
   1  18   1        9.76       14.47     10.53 o 
   2  18   1      144.71      115.18     14.47 o 
   3  18   1      176.01      198.16     60.74 o 
   4  18   1      130.67      131.47     12.31 o 
   5  18   1        6.19       18.01     14.82 o 
   6  18   1       60.96       60.93     14.45 o 
   7  18   1       34.50       41.45     16.64 o 
   8  18   1       60.80       34.35     19.41 o 
   9  18   1       25.09       57.52     18.64 o 
  10  18   1       66.67       40.16     18.64 o 
  11  18   1       23.75       12.54     20.39 o 
  12  18   1        5.51        6.28     20.61 o 
  13  18   1       35.20       32.64     23.41 o 
   0  19   1       90.70      127.27     30.58 o 
   1  19   1       23.39       26.11     15.51 o 
   2  19   1       45.23       58.68     14.83 o 
   3  19   1       36.36       27.27     15.19 o 
   4  19   1       49.08       52.75     17.07 o 
   5  19   1       31.01       36.77     17.48 o 
   6  19   1       12.22        6.43     17.27 o 
   7  19   1       63.43       73.24     34.71 o 
   8  19   1       25.58       26.03     19.87 o 
   9  19   1       86.26       70.71     27.69 o 
  10  19   1       15.41       53.43     20.51 o 
   1  20   1      127.85      179.18     23.15 o 
   2  20   1      156.53      218.67     21.90 o 
   3  20   1        1.20       12.20     16.46 o 
   4  20   1       21.77       39.88     16.83 o 
   5  20   1       25.22       22.73     16.94 o 
   4   0   2     7490.07     7137.02    117.37 o 
   6   0   2     2013.75     2242.92     36.37 o 
   8   0   2      983.22      916.92     14.89 o 
  10   0   2       78.93      128.11      8.26 o 
  12   0   2      876.04      810.71     22.32 o 
  14   0   2      116.69      111.58      9.90 o 
  16   0   2      611.42      695.01     20.67 o 
  18   0   2      847.40      897.50     24.79 o 
  20   0   2      785.49      790.90     26.43 o 
  22   0   2      191.93      146.28     19.00 o 
  24   0   2       24.25      -18.17     20.67 o 
  26   0   2        8.60       80.16     47.11 o 
   3   1   2      806.69      799.73     17.23 o 
   4   1   2     9246.67     9123.86     96.11 o 
   5   1   2     1209.00      995.14     14.03 o 
   6   1   2     3216.69     3306.38     39.45 o 
   7   1   2      589.89      567.23     13.23 o 
   8   1   2     3908.43     3934.96     52.83 o 
   9   1   2     1684.12     1771.83     27.65 o 
  10   1   2       78.47      109.02      6.12 o 
  11   1   2      469.59      466.61     15.69 o 
  12   1   2      528.79      433.43     11.30 o 
  13   1   2      230.04      263.48      9.05 o 
  14   1   2      343.66      367.08     10.80 o 
  15   1   2       24.44       13.28      8.68 o 
  16   1   2      276.15      279.43     10.47 o 
  17   1   2      149.31      163.85     16.53 o 
  18   1   2      745.17      736.91     17.07 o 
  19   1   2       30.71        8.68      9.35 o 
  20   1   2      187.74      204.37     23.55 o 
  21   1   2       14.81        6.03      9.88 o 
  22   1   2       40.08       19.25     31.00 o 
  23   1   2       59.83       99.50     13.99 o 
  24   1   2       99.71      108.66     39.66 o 
  25   1   2       22.10       32.89     18.34 o 
  26   1   2      170.49      219.02     53.30 o 
   2   2   2     9681.40     9750.67    162.45 o 
   3   2   2     2635.93     2498.67     27.97 o 
   4   2   2     3464.47     3489.40     76.03 o 
   5   2   2     2688.41     2418.24     27.97 o 
   6   2   2      158.81      172.53      6.19 o 
   7   2   2      424.52      382.01      8.50 o 
   8   2   2      207.75      179.85      6.12 o 
   9   2   2      512.79      584.59     13.07 o 
  10   2   2      179.94      153.83      7.15 o 
  11   2   2      877.21      989.51     17.82 o 
  12   2   2      176.97      191.79      7.28 o 
  13   2   2      388.69      422.44     14.45 o 
  14   2   2       96.87       84.19      7.28 o 
  15   2   2      292.89      298.49     28.09 o 
  16   2   2      106.55      113.22      8.19 o 
  17   2   2       64.37       70.49      8.78 o 
  18   2   2      488.23      489.31     19.84 o 
  19   2   2      291.55      308.06     11.38 o 
  20   2   2      426.90      416.89     22.30 o 
  21   2   2      139.94      123.57     10.80 o 
  22   2   2      134.65      165.29     12.70 o 
  23   2   2        8.13        7.03     13.44 o 
  24   2   2       54.26       62.75     15.19 o 
  25   2   2       58.71       64.78     24.14 o 
  26   2   2        6.66        1.07     30.67 o 
   1   3   2    15624.26    15609.84    172.00 o 
   2   3   2     4512.51     4867.24     53.41 o 
   3   3   2      110.28      138.82      4.94 o 
   4   3   2     1140.03     1126.93     13.13 o 
   5   3   2      963.64     1208.75     16.92 o 
   6   3   2      316.54      370.78      8.12 o 
   7   3   2     1925.34     2019.61     31.85 o 
   8   3   2     2128.08     2127.45     30.09 o 
   9   3   2      459.23      476.20     14.05 o 
  10   3   2      578.91      639.95     12.82 o 
  11   3   2      321.93      308.86      8.47 o 
  12   3   2      502.78      538.71     10.47 o 
  13   3   2       56.75       59.11     12.81 o 
  14   3   2      106.79       98.71     10.74 o 
  15   3   2     1296.27     1354.81     50.82 o 
  16   3   2      564.35      492.35     12.82 o 
  17   3   2      105.51       94.25      9.05 o 
  18   3   2      623.18      609.31     16.11 o 
  19   3   2      207.74      191.79     10.53 o 
  20   3   2      133.73      140.71     18.18 o 
  21   3   2      515.28      499.28     15.88 o 
  22   3   2       47.30       43.63     11.52 o 
  23   3   2      111.31      102.17     14.31 o 
  24   3   2      120.29      176.89     14.90 o 
  25   3   2      157.29      144.14     21.50 o 
  26   3   2       83.40       94.13     23.57 o 
   0   4   2     4759.50     4860.20     66.95 o 
   1   4   2     1963.66     2112.17     42.57 o 
   2   4   2     1626.52     1675.06     19.42 o 
   3   4   2      719.98      754.18     11.88 o 
   4   4   2     2515.46     2607.56     34.25 o 
   5   4   2     4292.68     4585.76     51.71 o 
   6   4   2      534.52      656.57     10.80 o 
   7   4   2      568.29      490.96     10.76 o 
   8   4   2      937.79      966.15     16.95 o 
   9   4   2     1176.42     1261.54     19.57 o 
  10   4   2       28.61        7.59      4.57 o 
  11   4   2       81.07       60.17     19.82 o 
  12   4   2      550.95      529.83     11.06 o 
  13   4   2      341.87      352.42      8.71 o 
  14   4   2      752.44      701.01     13.65 o 
  15   4   2      503.98      496.05     11.64 o 
  16   4   2      342.08      355.07     10.11 o 
  17   4   2      444.30      449.57     11.64 o 
  18   4   2       97.42       85.43      8.19 o 
  19   4   2      203.85      170.54      9.53 o 
  20   4   2       33.40       29.18      8.47 o 
  21   4   2       81.52       56.55      9.73 o 
  22   4   2      103.26      107.06     11.06 o 
  23   4   2       29.48       37.19     11.69 o 
  24   4   2       20.24        9.43     16.82 o 
  25   4   2       71.13       87.83     36.37 o 
  26   4   2       24.90        6.22     54.55 o 
   1   5   2     2388.78     2587.65     30.77 o 
   2   5   2      247.08      237.14      5.35 o 
   3   5   2      932.62     1049.95     14.57 o 
   4   5   2      392.83      416.22      8.26 o 
   5   5   2     4590.77     5057.25     68.06 o 
   6   5   2      527.94      466.08     17.77 o 
   7   5   2     1663.10     1989.43     56.19 o 
   8   5   2     2225.66     2089.09     30.58 o 
   9   5   2      570.21      474.18     13.22 o 
  10   5   2      124.50      146.53      6.19 o 
  11   5   2     1754.70     1705.91     24.79 o 
  12   5   2       14.18       11.99      4.68 o 
  13   5   2       60.80       41.62      7.86 o 
  14   5   2      330.28      385.44     19.00 o 
  15   5   2      254.12      224.73      8.47 o 
  16   5   2      436.83      359.79     10.11 o 
  17   5   2      310.96      289.44      9.92 o 
  18   5   2       43.24       35.03      7.28 o 
  19   5   2       89.80      104.80      9.05 o 
  20   5   2      149.61      149.90     10.80 o 
  21   5   2      308.18      301.52     13.72 o 
  22   5   2       49.49       41.38     11.06 o 
  23   5   2        2.65       -2.89     13.44 o 
  24   5   2        8.72       33.55     17.25 o 
  25   5   2       16.96       57.45     33.90 o 
  26   5   2        5.56        3.39     33.01 o 
   0   6   2      574.47      573.53     11.58 o 
   1   6   2     1036.46     1208.53     16.53 o 
   2   6   2       31.80       20.45      3.50 o 
   3   6   2      101.17      143.18      7.43 o 
   4   6   2     2358.89     2565.47     34.76 o 
   5   6   2     1296.21     1511.84     24.94 o 
   6   6   2      183.31      143.24      4.88 o 
   7   6   2       52.58       33.66      3.51 o 
   8   6   2     1116.37     1033.36     22.16 o 
   9   6   2       76.15       68.67      6.70 o 
  10   6   2      446.56      485.38     12.31 o 
  11   6   2      115.84      146.35     11.58 o 
  12   6   2       80.25       94.16     10.32 o 
  13   6   2     2251.74     2301.98     60.74 o 
  14   6   2      139.88      166.03     19.00 o 
  15   6   2      247.97      239.47     16.53 o 
  16   6   2      340.47      290.13      8.93 o 
  17   6   2      160.14      145.62      8.12 o 
  18   6   2      143.85      152.12     11.58 o 
  19   6   2      263.72      264.66     26.45 o 
  20   6   2      145.48      130.86      9.05 o 
  21   6   2       42.49       37.44      8.93 o 
  22   6   2       36.43       40.69     12.80 o 
  23   6   2      248.02      273.71     26.03 o 
  24   6   2      186.75      145.27     34.29 o 
  25   6   2      103.22       90.70     35.35 o 
   1   7   2      817.12      876.21     11.88 o 
   2   7   2      288.26      230.86      5.52 o 
   3   7   2     3360.63     3743.88     44.37 o 
   4   7   2      450.78      410.03      7.85 o 
   5   7   2      584.90      642.75     10.32 o 
   6   7   2      743.55      716.76     14.47 o 
   7   7   2      212.65      199.86      5.75 o 
   8   7   2     1114.74     1153.56     61.16 o 
   9   7   2        9.18       20.84      6.11 o 
  10   7   2      197.58      207.74      8.53 o 
  11   7   2       69.31       76.44      7.23 o 
  12   7   2      162.43      166.34     12.40 o 
  13   7   2      457.74      527.77     14.09 o 
  14   7   2     1038.19     1112.16     21.41 o 
  15   7   2      260.40      226.87     26.45 o 
  16   7   2      256.41      248.74     24.79 o 
  17   7   2       89.07       99.09     19.00 o 
  18   7   2       62.50       74.73     14.89 o 
  19   7   2       24.29       40.26     11.98 o 
  20   7   2      536.27      546.40     24.37 o 
  21   7   2      113.02      128.02     13.75 o 
  22   7   2       27.94       23.06     26.45 o 
  23   7   2       33.77       22.20     22.62 o 
  24   7   2       52.48       50.00     46.69 o 
  25   7   2        8.36        8.34     32.23 o 
   0   8   2     1729.67     1509.87     26.43 o 
   1   8   2      405.43      439.69      8.19 o 
   2   8   2      483.98      484.22      9.50 o 
   3   8   2      332.76      295.67     14.05 o 
   4   8   2     1246.41     1311.38     19.57 o 
   5   8   2       60.94       49.00      3.97 o 
   6   8   2      161.97      189.06     14.89 o 
   7   8   2      542.69      493.47     10.32 o 
   8   8   2       30.99       42.66      5.25 o 
   9   8   2      436.59      402.93     11.30 o 
  10   8   2      237.88      235.42      9.14 o 
  11   8   2      399.00      433.86     11.72 o 
  12   8   2      481.79      500.63     13.28 o 
  13   8   2       61.82       55.18     20.66 o 
  14   8   2      802.77      837.79     17.85 o 
  15   8   2      116.13       94.80     11.58 o 
  16   8   2      669.53      683.33     23.97 o 
  17   8   2        9.46       11.12      7.76 o 
  18   8   2       70.53       93.12      8.70 o 
  19   8   2      123.65      115.35     11.10 o 
  20   8   2       67.76       83.43      8.57 o 
  21   8   2       36.77       58.25     16.53 o 
  22   8   2      104.26      128.34     20.10 o 
  23   8   2       74.28       50.91     28.23 o 
  24   8   2       99.60       82.09     31.85 o 
   1   9   2      233.91      187.66      5.52 o 
   2   9   2      256.42      243.28      6.35 o 
   3   9   2      143.21      118.75      6.19 o 
   4   9   2       94.98      108.82      5.75 o 
   5   9   2      355.17      389.37      8.47 o 
   6   9   2      184.41      201.14      6.35 o 
   7   9   2       70.85      107.20      4.25 o 
   8   9   2      289.61      304.74     11.16 o 
   9   9   2      213.93      196.79      8.71 o 
  10   9   2      263.59      290.35     14.47 o 
  11   9   2        9.47       12.07      6.88 o 
  12   9   2     1285.30     1376.28     24.58 o 
  13   9   2       49.87       55.49      6.61 o 
  14   9   2      164.41      172.63     13.22 o 
  15   9   2      406.77      394.79     15.65 o 
  16   9   2      244.58      214.20     12.80 o 
  17   9   2      152.81      180.82     13.30 o 
  18   9   2       56.34       61.34     15.78 o 
  19   9   2       59.06       33.41     15.75 o 
  20   9   2       35.81       34.89     17.82 o 
  21   9   2      107.77       87.54     18.34 o 
  22   9   2       62.55       65.73     30.16 o 
  23   9   2        2.96       14.34     29.90 o 
  24   9   2      202.98      147.17     36.18 o 
   0  10   2       27.75       30.58      6.62 o 
   1  10   2      395.27      425.73      9.53 o 
   2  10   2       65.89       66.47      5.52 o 
   3  10   2      126.97      136.59      6.55 o 
   4  10   2      514.05      569.98     26.43 o 
   5  10   2      362.85      353.27     12.40 o 
   6  10   2       41.78       53.73      4.94 o 
   7  10   2      550.57      575.10      9.30 o 
   8  10   2      132.13      166.60     11.98 o 
   9  10   2      302.60      259.38     11.98 o 
  10  10   2      139.53      142.78     14.05 o 
  11  10   2       66.39       88.00     18.60 o 
  12  10   2      280.75      289.35     20.24 o 
  13  10   2      145.34      137.38     10.32 o 
  14  10   2       16.06       10.30     16.53 o 
  15  10   2      106.13       99.00     23.14 o 
  16  10   2      230.47      231.95     19.42 o 
  17  10   2      154.75      148.25     25.19 o 
  18  10   2      163.96      150.57     16.94 o 
  19  10   2      111.66      106.18     16.65 o 
  20  10   2      107.10      122.90     19.52 o 
  21  10   2       34.12       36.58     69.01 o 
  22  10   2       44.14       43.99     32.92 o 
  23  10   2       14.49       23.15     29.20 o 
   1  11   2      267.62      257.91      8.34 o 
   2  11   2      271.59      265.58      8.34 o 
   3  11   2      189.96      207.34      7.74 o 
   4  11   2      387.10      357.75     17.77 o 
   5  11   2      113.73      107.50      8.10 o 
   6  11   2       75.72       75.52      8.68 o 
   7  11   2      343.55      312.54     13.65 o 
   8  11   2      273.21      252.37      8.25 o 
   9  11   2      453.99      483.02     19.84 o 
  10  11   2      203.56      182.54     10.74 o 
  11  11   2       80.95       85.01     11.16 o 
  12  11   2      342.08      318.29     11.72 o 
  13  11   2      493.37      470.26     21.48 o 
  14  11   2       81.08       81.60     18.17 o 
  15  11   2       51.20       40.52     11.38 o 
  16  11   2      520.26      477.68     38.02 o 
  17  11   2      286.49      269.03     16.67 o 
  18  11   2       11.29       34.43     26.85 o 
  19  11   2      119.71      146.27     41.32 o 
  20  11   2       85.39      110.07     22.32 o 
  21  11   2       67.98       72.83     24.41 o 
  22  11   2       88.24      106.10     42.98 o 
   0  12   2      409.85      495.84     14.05 o 
   1  12   2       33.91       35.08      6.35 o 
   2  12   2       91.31      103.26      6.35 o 
   3  12   2      267.03      264.51      8.71 o 
   4  12   2        2.10       28.10      6.55 o 
   5  12   2       20.31       17.64      9.08 o 
   6  12   2      573.57      582.18     26.45 o 
   7  12   2      536.53      507.34     12.81 o 
   8  12   2      320.46      306.80     17.35 o 
   9  12   2      435.72      384.44     24.37 o 
  10  12   2       86.47       64.07     10.74 o 
  11  12   2       23.23       49.18     35.11 o 
  12  12   2      221.22      196.98     33.88 o 
  13  12   2      104.56      123.90     10.11 o 
  14  12   2      140.79      161.96     20.66 o 
  15  12   2       11.32       15.64     11.30 o 
  16  12   2      224.90      256.35     14.90 o 
  17  12   2       16.25       12.76     13.10 o 
  18  12   2      110.81       84.78     18.07 o 
  19  12   2       39.29       49.80     19.35 o 
  20  12   2       22.65       55.86     23.65 o 
  21  12   2       34.26       44.63     26.20 o 
   1  13   2     1184.19     1199.54     38.01 o 
   2  13   2      264.65      230.65      8.34 o 
   3  13   2       72.36       66.71      8.68 o 
   4  13   2       46.57       53.28     12.80 o 
   5  13   2      112.94      107.47      7.00 o 
   6  13   2       16.60       13.37      5.51 o 
   7  13   2      178.70      172.99     13.22 o 
   8  13   2      474.44      458.67     12.40 o 
   9  13   2       96.13       87.59      7.84 o 
  10  13   2      144.24      125.17     10.39 o 
  11  13   2      125.24      177.81     38.84 o 
  12  13   2       79.97       81.46     10.52 o 
  13  13   2       81.28       72.67     10.11 o 
  14  13   2       65.22       81.83     11.64 o 
  15  13   2       15.48       19.98     12.10 o 
  16  13   2       80.71       91.51     40.50 o 
  17  13   2      129.84      130.00     16.59 o 
  18  13   2       16.84       44.50     36.37 o 
  19  13   2       17.82       62.36     20.43 o 
  20  13   2      261.41      246.56     23.66 o 
   0  14   2       51.33       42.16      9.10 o 
   1  14   2       96.71       87.52     10.34 o 
   2  14   2      226.63      205.42     14.87 o 
   3  14   2      292.83      282.36     10.11 o 
   4  14   2       32.90       19.09     11.56 o 
   5  14   2      121.95      101.37      7.59 o 
   6  14   2      140.41      118.35      9.08 o 
   7  14   2       70.37       53.95      5.94 o 
   8  14   2       47.31       62.41     18.59 o 
   9  14   2       85.34       75.59      8.21 o 
  10  14   2      108.42       94.39     13.22 o 
  11  14   2      173.33      142.41     27.69 o 
  12  14   2        9.33        9.67     10.71 o 
  13  14   2       53.09       49.25     11.88 o 
  14  14   2        3.20       15.57     11.30 o 
  15  14   2       98.92       82.33     14.90 o 
  16  14   2       67.04       34.65     14.90 o 
  17  14   2       24.03       41.52     18.00 o 
  18  14   2       10.13      -14.75     22.70 o 
  19  14   2       62.57       25.27     22.94 o 
   1  15   2      141.41      129.98      8.53 o 
   2  15   2      111.76      128.95     10.32 o 
   3  15   2      612.87      656.05     15.06 o 
   4  15   2      187.47      171.92     10.39 o 
   5  15   2       13.02       20.65      7.53 o 
   6  15   2       55.14       77.56      7.03 o 
   7  15   2      113.31      100.16      6.73 o 
   8  15   2      227.14      233.81     29.76 o 
   9  15   2      192.33      196.08     32.65 o 
  10  15   2       32.97       23.85     12.27 o 
  11  15   2       17.26        4.94     15.37 o 
  12  15   2      159.33      150.50     22.32 o 
  13  15   2       43.69       51.77     13.99 o 
  14  15   2       30.10       30.69     15.43 o 
  15  15   2      104.57      117.71     21.02 o 
  16  15   2       48.58       51.68     19.04 o 
  17  15   2       49.82       64.45     20.74 o 
  18  15   2      205.18      189.37     44.63 o 
   0  16   2      623.43      652.89     23.15 o 
   1  16   2      228.48      209.75      9.92 o 
   2  16   2      164.81      175.22      8.47 o 
   3  16   2      193.92      217.65     11.16 o 
   4  16   2      154.41      164.25      9.50 o 
   5  16   2       82.86       65.51     15.71 o 
   6  16   2       93.57      105.43     11.58 o 
   7  16   2       16.71       12.01     10.28 o 
   8  16   2       44.78       82.90     11.10 o 
   9  16   2        3.42       31.24     10.89 o 
  10  16   2      105.56      121.89     14.89 o 
  11  16   2       39.28       26.09     14.65 o 
  12  16   2      122.03      131.76     20.24 o 
  13  16   2       29.55       23.07     28.10 o 
  14  16   2       30.02        0.72     19.05 o 
  15  16   2       46.54       47.38     32.65 o 
  16  16   2       57.62       99.16     22.21 o 
   1  17   2        2.57        1.31      9.92 o 
   2  17   2        3.60       12.25      8.12 o 
   3  17   2      111.95      119.16     12.40 o 
   4  17   2       85.91       78.28     11.37 o 
   5  17   2       58.89       61.94     12.24 o 
   6  17   2       92.46      117.72     20.66 o 
   7  17   2       87.92      114.19     10.98 o 
   8  17   2      142.63      160.07     18.34 o 
   9  17   2       22.04       92.49     45.45 o 
  10  17   2       17.18       -0.53     14.37 o 
  11  17   2       27.96       14.88     15.87 o 
  12  17   2       51.10       82.68     16.83 o 
  13  17   2      152.22      165.01     25.21 o 
  14  17   2      123.65      157.64     30.58 o 
   0  18   2      258.18      204.12     21.48 o 
   1  18   2       80.96      109.63     11.69 o 
   2  18   2       14.77       11.91     11.58 o 
   3  18   2        4.35      -15.09     21.08 o 
   4  18   2      102.03       95.69     24.79 o 
   5  18   2      252.35      303.54     16.47 o 
   6  18   2       37.32       66.24     16.67 o 
   7  18   2       76.63      118.00     18.07 o 
   8  18   2       58.25       87.53     15.87 o 
   9  18   2        0.19       17.17     35.95 o 
  10  18   2        7.86       20.66     20.66 o 
  11  18   2       51.29       79.72     19.84 o 
  12  18   2       31.12       69.41     21.03 o 
   1  19   2       89.88      125.11     16.21 o 
   2  19   2      238.83      269.75     17.75 o 
   3  19   2      102.70      132.21     38.84 o 
   4  19   2       34.09       23.84     14.06 o 
   5  19   2        8.76       25.16     24.79 o 
   6  19   2       82.01      110.50     16.47 o 
   7  19   2        3.21        0.84     17.53 o 
   8  19   2       12.28       28.70     35.53 o 
   9  19   2       33.96       86.04     17.48 o 
   0  20   2       28.06       34.70     23.15 o 
   1  20   2       55.07       51.77     23.97 o 
   2  20   2        9.59       27.33     17.18 o 
   3  20   2       15.66       38.46     17.23 o 
   4  20   2      139.06      160.88     61.98 o 
   2   0   3    11076.10    10984.86    135.54 o 
   4   0   3     1582.74     1387.58     24.79 o 
   6   0   3     1367.80     1404.91     23.96 o 
   8   0   3      611.95      490.89     13.22 o 
  10   0   3     1443.99     1369.38     26.43 o 
  12   0   3      912.75      865.28     22.32 o 
  14   0   3      441.89      418.18     19.00 o 
  16   0   3     1957.61     2172.66     52.06 o 
  18   0   3      107.45      127.27     14.89 o 
  20   0   3      108.75      144.64     16.53 o 
  22   0   3      240.60      222.32     21.48 o 
  24   0   3      241.79      293.39     29.74 o 
  26   0   3      826.70      782.64     69.42 o 
   0   1   3    28113.36    29834.00    357.83 o 
   1   1   3      708.19      711.87      8.71 o 
   2   1   3      864.26     1103.68     15.29 o 
   3   1   3      661.35      637.24      7.87 o 
   4   1   3     3438.14     3954.66     41.70 o 
   5   1   3     1319.79     1303.72     14.03 o 
   6   1   3      359.84      295.62      6.70 o 
   7   1   3      336.25      339.27     16.93 o 
   8   1   3     1305.08     1311.96     23.14 o 
   9   1   3      189.06      172.35      5.52 o 
  10   1   3     1185.27     1144.52     28.92 o 
  11   1   3      140.74      162.78      7.28 o 
  12   1   3      562.44      521.73     18.60 o 
  13   1   3      232.54      237.41      8.78 o 
  14   1   3      240.89      237.49      9.63 o 
  15   1   3       74.35       91.96     17.36 o 
  16   1   3     1083.81     1204.76     23.55 o 
  17   1   3      250.20      231.91     11.30 o 
  18   1   3      411.63      349.26     12.85 o 
  19   1   3      418.78      411.02     13.72 o 
  20   1   3      158.15      144.67     12.81 o 
  21   1   3       78.91       96.54     22.32 o 
  22   1   3       86.67       86.04     13.40 o 
  23   1   3       89.43       98.89     15.65 o 
  24   1   3      132.75      105.18     17.05 o 
  25   1   3       11.54       24.18     21.26 o 
  26   1   3       37.93       36.77     32.72 o 
   1   2   3     1843.39     1968.80     20.69 o 
   2   2   3       40.09       36.55      6.12 o 
   3   2   3     5595.72     5567.44     55.52 o 
   4   2   3      674.39      550.23      7.87 o 
   5   2   3     1813.83     1682.53     20.10 o 
   6   2   3      474.25      457.21      6.70 o 
   7   2   3     2024.29     1868.24     24.81 o 
   8   2   3       71.02       87.13      4.94 o 
   9   2   3      497.74      502.45      9.50 o 
  10   2   3      501.65      524.03      9.73 o 
  11   2   3      152.51      143.35      7.28 o 
  12   2   3      410.29      373.80      9.92 o 
  13   2   3      181.07      213.96     16.53 o 
  14   2   3       51.01       68.27      6.94 o 
  15   2   3       85.78      100.80      8.71 o 
  16   2   3      492.96      529.53     13.07 o 
  17   2   3      268.31      289.84     13.22 o 
  18   2   3       21.47       24.86     11.16 o 
  19   2   3        2.55       -0.40      9.50 o 
  20   2   3      317.66      335.49     13.72 o 
  21   2   3        2.08       -3.36     20.26 o 
  22   2   3      132.23      158.49     13.65 o 
  23   2   3       46.26       27.43     13.07 o 
  24   2   3       28.68       37.88     15.48 o 
  25   2   3       16.47       31.13     25.07 o 
  26   2   3      124.47      142.83     27.83 o 
   0   3   3       55.84       50.42      4.95 o 
   1   3   3      974.09     1008.42     12.55 o 
   2   3   3      565.23      569.42      8.19 o 
   3   3   3      287.33      302.52      6.12 o 
   4   3   3      513.37      506.11      8.12 o 
   5   3   3      928.20      859.81     12.23 o 
   6   3   3      524.74      502.82      8.12 o 
   7   3   3      260.60      350.42      7.59 o 
   8   3   3     1672.81     1856.36     24.79 o 
   9   3   3      704.31      739.68     11.52 o 
  10   3   3      612.25      655.31     17.78 o 
  11   3   3      514.20      587.53     12.55 o 
  12   3   3     1149.01     1069.15     18.40 o 
  13   3   3      123.12      132.58     14.45 o 
  14   3   3      200.08      175.28      8.12 o 
  15   3   3     1705.70     1691.67     25.01 o 
  16   3   3      214.31      236.55      9.14 o 
  17   3   3       35.87       37.00      8.12 o 
  18   3   3       43.03       34.38      9.50 o 
  19   3   3       36.45       51.13      9.52 o 
  20   3   3       43.20       29.79     15.71 o 
  21   3   3       73.07       69.94     11.12 o 
  22   3   3       35.21       38.47     11.97 o 
  23   3   3       22.40       40.50     14.87 o 
  24   3   3      106.11       97.83     27.27 o 
  25   3   3       23.92       69.95     24.89 o 
  26   3   3      115.58      172.31     27.01 o 
   1   4   3     1099.74     1019.61     15.42 o 
   2   4   3     1023.75      845.01     13.07 o 
   3   4   3       55.22       46.64      6.48 o 
   4   4   3     2531.08     2707.54     32.36 o 
   5   4   3     1498.91     1484.24     20.66 o 
   6   4   3     2540.33     2690.88     32.72 o 
   7   4   3       58.51       74.46      7.44 o 
   8   4   3       55.30       58.06      4.57 o 
   9   4   3      356.61      390.41      8.34 o 
  10   4   3      148.87       98.40     13.23 o 
  11   4   3      736.31      702.10     15.71 o 
  12   4   3      303.55      284.29      8.19 o 
  13   4   3       20.83       31.34      6.12 o 
  14   4   3       64.30       75.21      7.53 o 
  15   4   3       45.53       62.23     12.40 o 
  16   4   3      431.09      455.63     16.11 o 
  17   4   3       40.84       18.59      7.59 o 
  18   4   3       69.12       63.97      8.12 o 
  19   4   3      617.52      662.80     15.06 o 
  20   4   3      308.73      298.21     14.05 o 
  21   4   3      141.40      122.35     10.69 o 
  22   4   3       18.47       35.34     23.55 o 
  23   4   3       52.92       68.97     15.71 o 
  24   4   3       75.48       32.54     20.44 o 
  25   4   3       43.17       46.81     23.15 o 
  26   4   3       44.44       52.90     52.06 o 
   0   5   3      253.30      248.76     10.74 o 
   1   5   3     1633.28     1694.28     31.82 o 
   2   5   3      126.16      163.31      5.25 o 
   3   5   3     2398.24     2422.19     29.58 o 
   4   5   3     2934.79     2901.93     33.95 o 
   5   5   3     1112.91     1290.67     17.36 o 
   6   5   3      219.26      295.77     11.56 o 
   7   5   3     1118.35     1193.45     16.59 o 
   8   5   3      294.38      278.28      6.43 o 
   9   5   3      159.12      130.32      5.52 o 
  10   5   3      362.71      372.80      8.12 o 
  11   5   3      295.02      258.92     14.05 o 
  12   5   3      152.92      183.22      8.68 o 
  13   5   3      981.43      884.76     15.06 o 
  14   5   3      307.13      317.87     16.95 o 
  15   5   3      242.35      228.15      8.71 o 
  16   5   3      519.29      552.20     13.07 o 
  17   5   3      334.11      403.86     11.06 o 
  18   5   3       82.89       85.10      8.12 o 
  19   5   3        2.28       16.72     16.53 o 
  20   5   3        1.66        4.63     12.80 o 
  21   5   3       39.53       26.78     29.33 o 
  22   5   3       84.42      103.92     11.72 o 
  23   5   3      341.48      344.02     23.02 o 
  24   5   3       67.30       72.66     32.24 o 
  25   5   3        8.95       -9.90     46.27 o 
   1   6   3     2153.54     2373.83     31.06 o 
   2   6   3     1342.86     1276.21     16.59 o 
   3   6   3      416.66      565.05      9.63 o 
   4   6   3      123.82      107.74      7.03 o 
   5   6   3     1286.53     1301.11     19.57 o 
   6   6   3     1436.94     1460.28     21.32 o 
   7   6   3     1861.05     2147.77     28.13 o 
   8   6   3      426.19      471.61      9.53 o 
   9   6   3      269.02      289.52      9.90 o 
  10   6   3      469.16      424.20     21.50 o 
  11   6   3       17.55       21.12      5.75 o 
  12   6   3       17.00       19.00      5.25 o 
  13   6   3     1031.62     1102.26     17.87 o 
  14   6   3      658.47      731.28     13.65 o 
  15   6   3      333.62      292.15      9.35 o 
  16   6   3      101.17      109.77      8.47 o 
  17   6   3      544.14      510.59     13.13 o 
  18   6   3      317.51      299.37     10.80 o 
  19   6   3      149.98      152.06      9.63 o 
  20   6   3      152.01      152.63     10.71 o 
  21   6   3      103.70      122.72     11.72 o 
  22   6   3       68.59      107.43     16.46 o 
  23   6   3      295.85      325.07     21.60 o 
  24   6   3        7.28       35.74     30.58 o 
  25   6   3       97.02       45.03     32.99 o 
   0   7   3     7696.33     8163.46    144.64 o 
   1   7   3      391.33      409.83      8.34 o 
   2   7   3       38.82       35.84      4.36 o 
   3   7   3      110.39      119.61      4.94 o 
   4   7   3      388.54      430.63     17.35 o 
   5   7   3     2203.35     2407.97     59.09 o 
   6   7   3     1148.61     1151.90     19.42 o 
   7   7   3      100.98       99.96      5.51 o 
   8   7   3      816.40      863.07     40.50 o 
   9   7   3     1232.61     1268.69     20.61 o 
  10   7   3        8.45       -1.16      9.88 o 
  11   7   3      279.99      313.97     17.78 o 
  12   7   3       83.17       73.62     20.24 o 
  13   7   3      132.76      144.43      9.32 o 
  14   7   3        8.93       26.50     17.36 o 
  15   7   3      540.18      511.51     13.45 o 
  16   7   3      125.07      139.38     10.19 o 
  17   7   3      141.79      125.51      9.63 o 
  18   7   3        8.06       -5.15     11.16 o 
  19   7   3      178.49      181.35     19.02 o 
  20   7   3       49.54       52.49     13.26 o 
  21   7   3      110.92      115.55     14.11 o 
  22   7   3        2.83        4.29     16.53 o 
  23   7   3       81.34      124.55     31.30 o 
  24   7   3      242.78      219.90     36.80 o 
   1   8   3      658.50      696.60     12.55 o 
   2   8   3       78.53      114.06     16.53 o 
   3   8   3      169.04      191.86      6.43 o 
   4   8   3      338.79      388.06     27.69 o 
   5   8   3      208.42      242.16      6.43 o 
   6   8   3      487.04      533.06     10.22 o 
   7   8   3      423.35      476.79     21.90 o 
   8   8   3      167.25      165.47      7.85 o 
   9   8   3      128.01      115.64      5.64 o 
  10   8   3      551.84      573.30     15.69 o 
  11   8   3      245.36      238.68     14.47 o 
  12   8   3      889.51      982.56     19.26 o 
  13   8   3      840.17      883.04     17.58 o 
  14   8   3      359.96      343.26     25.61 o 
  15   8   3       63.92       63.98      9.13 o 
  16   8   3      795.61      744.69     17.58 o 
  17   8   3        2.90        9.09     11.16 o 
  18   8   3      105.88      106.39     16.95 o 
  19   8   3      117.86      108.96     12.64 o 
  20   8   3        0.23        5.99     19.42 o 
  21   8   3       19.07       43.96     14.77 o 
  22   8   3        7.42       33.89     29.74 o 
  23   8   3       57.32       90.07     31.41 o 
  24   8   3        7.74       19.75     32.34 o 
   0   9   3     1025.21     1041.30     23.96 o 
   1   9   3      129.11      161.28     16.11 o 
   2   9   3      216.90      216.26      8.10 o 
   3   9   3      520.78      520.00     11.64 o 
   4   9   3      172.66      154.44      6.25 o 
   5   9   3        0.29       -1.68      9.05 o 
   6   9   3      767.95      857.12     14.31 o 
   7   9   3      225.27      203.90      6.43 o 
   8   9   3      357.89      389.57     11.56 o 
   9   9   3      359.75      389.13     11.38 o 
  10   9   3      504.61      578.61     28.51 o 
  11   9   3      296.41      304.39     25.61 o 
  12   9   3      195.96      177.84     17.36 o 
  13   9   3      111.48      127.68     14.05 o 
  14   9   3       11.03        6.74      7.64 o 
  15   9   3       23.34       24.39      7.97 o 
  16   9   3       39.29       41.33      8.70 o 
  17   9   3        4.58       -3.01     10.80 o 
  18   9   3       13.08       10.22     25.63 o 
  19   9   3       15.24       26.70     10.75 o 
  20   9   3       78.68       83.49     19.84 o 
  21   9   3       69.86       58.24     27.76 o 
  22   9   3       13.40       52.09     30.95 o 
  23   9   3       28.88      -16.80     29.99 o 
   1  10   3      233.22      230.20     14.05 o 
   2  10   3      281.65      266.43      8.67 o 
   3  10   3       43.99       47.28      5.10 o 
   4  10   3      110.37       89.25      5.52 o 
   5  10   3      542.99      530.59     11.58 o 
   6  10   3      111.56      128.91      6.43 o 
   7  10   3      130.58      124.12      6.61 o 
   8  10   3      207.48      218.93      6.70 o 
   9  10   3       34.58       49.97      6.12 o 
  10  10   3      217.70      179.82     10.32 o 
  11  10   3       21.24       19.50     10.74 o 
  12  10   3      209.74      226.92      9.92 o 
  13  10   3       60.10       60.94      8.25 o 
  14  10   3        1.36        9.14     15.71 o 
  15  10   3      302.97      283.79     10.52 o 
  16  10   3      171.39      179.92     10.39 o 
  17  10   3      208.10      194.57     11.10 o 
  18  10   3      180.96      167.86     16.33 o 
  19  10   3       20.33       45.15     19.84 o 
  20  10   3       95.15      109.29     23.89 o 
  21  10   3       19.21       31.40     39.68 o 
  22  10   3       13.12       -9.90     45.47 o 
  23  10   3      129.90      104.96     51.23 o 
   0  11   3      737.83      754.53     27.27 o 
   1  11   3      591.59      621.22     14.22 o 
   2  11   3      464.94      481.68     20.66 o 
   3  11   3      236.25      271.74     13.63 o 
   4  11   3      330.24      341.63     17.36 o 
   5  11   3      176.33      198.30      7.28 o 
   6  11   3      185.64      183.12      7.00 o 
   7  11   3      138.47      186.15      8.26 o 
   8  11   3        7.40        5.33      6.61 o 
   9  11   3       50.09       45.25      7.34 o 
  10  11   3      616.63      541.44     14.57 o 
  11  11   3      475.54      452.44     10.80 o 
  12  11   3        0.46        8.05     17.78 o 
  13  11   3       64.28       75.08      7.53 o 
  14  11   3        7.35       22.05      7.39 o 
  15  11   3       29.46       24.22     11.06 o 
  16  11   3       23.13       27.12     24.39 o 
  17  11   3      152.43      140.92     14.31 o 
  18  11   3       60.77       79.76     61.98 o 
  19  11   3       25.15       20.80     19.02 o 
  20  11   3        3.13       27.71     30.16 o 
  21  11   3       45.35       24.18     25.07 o 
  22  11   3       50.42      112.86     70.24 o 
   1  12   3      335.64      315.66     10.69 o 
   2  12   3      801.32      785.18     27.69 o 
   3  12   3       45.64       65.08      5.43 o 
   4  12   3      377.69      349.36     14.04 o 
   5  12   3       71.63       75.62      5.75 o 
   6  12   3      402.68      420.89      9.48 o 
   7  12   3       59.57       66.32     10.74 o 
   8  12   3      472.82      410.21      9.14 o 
   9  12   3      110.00       93.16     14.87 o 
  10  12   3      341.15      356.24     40.08 o 
  11  12   3      605.96      621.27     23.97 o 
  12  12   3       77.35       88.17      9.32 o 
  13  12   3       26.18       16.00      9.32 o 
  14  12   3       10.62        6.10     25.61 o 
  15  12   3       35.20       18.72     11.52 o 
  16  12   3      116.75      143.40     29.34 o 
  17  12   3       92.06       74.07     18.38 o 
  18  12   3       66.09      101.65     52.48 o 
  19  12   3        0.44       31.05     29.34 o 
  20  12   3       25.76       39.16     25.23 o 
  21  12   3      140.24      158.16     77.27 o 
   0  13   3       46.18       55.58     10.74 o 
   1  13   3     1168.29     1234.89     21.85 o 
   2  13   3      248.37      271.54      9.45 o 
   3  13   3      159.90      146.23      6.71 o 
   4  13   3       25.79       25.01      5.18 o 
   5  13   3       14.93       -8.77     10.22 o 
   6  13   3      285.64      278.20      9.14 o 
   7  13   3       68.60       71.54      9.10 o 
   8  13   3       49.13       25.54      9.50 o 
   9  13   3       58.20       81.09     16.53 o 
  10  13   3       42.45       52.56      8.10 o 
  11  13   3       60.94      106.50     13.22 o 
  12  13   3       18.96       13.94     14.47 o 
  13  13   3      224.75      217.96     11.72 o 
  14  13   3       42.84       57.43     10.69 o 
  15  13   3       21.41       28.10     18.18 o 
  16  13   3       83.19       79.90     14.90 o 
  17  13   3      105.37      125.11     16.37 o 
  18  13   3      231.90      232.61     28.92 o 
  19  13   3       71.87       73.58     20.16 o 
  20  13   3       54.14       74.66     24.36 o 
   1  14   3      359.70      327.30     10.75 o 
   2  14   3      568.37      563.25     13.75 o 
   3  14   3      291.59      276.25     15.29 o 
   4  14   3      110.95      117.91      6.48 o 
   5  14   3      557.27      554.35     12.24 o 
   6  14   3       73.77       87.48      7.01 o 
   7  14   3       53.46       62.66     12.81 o 
   8  14   3       37.69       30.52      7.49 o 
   9  14   3      184.02      193.56      9.89 o 
  10  14   3      101.76      110.00      9.76 o 
  11  14   3        5.28        0.49     13.99 o 
  12  14   3      173.93      204.86     19.82 o 
  13  14   3       13.16       33.01     11.16 o 
  14  14   3      142.12      133.42     13.72 o 
  15  14   3        4.99       38.10     15.42 o 
  16  14   3       23.66       37.78     17.67 o 
  17  14   3      196.50      213.66     21.77 o 
  18  14   3       34.30       51.66     19.26 o 
  19  14   3        1.23      -22.49     22.49 o 
   0  15   3      123.31      109.10     11.58 o 
   1  15   3       32.89       45.27      9.92 o 
   2  15   3      469.20      447.97     20.66 o 
   3  15   3       55.92       42.60      8.26 o 
   4  15   3       50.73       51.24      7.43 o 
   5  15   3      122.08      124.26      6.73 o 
   6  15   3        1.58       -5.20      9.92 o 
   7  15   3       14.55       27.03      5.84 o 
   8  15   3      211.76      214.41     28.10 o 
   9  15   3      109.89      155.03     13.63 o 
  10  15   3       48.62       49.08     11.14 o 
  11  15   3      139.81      136.08     12.99 o 
  12  15   3       27.44       22.04     12.50 o 
  13  15   3       42.96       34.90     13.13 o 
  14  15   3      129.54      133.29     16.07 o 
  15  15   3      145.78      123.69     16.95 o 
  16  15   3       59.40       50.88     20.74 o 
  17  15   3       91.21      125.30     43.80 o 
   1  16   3       57.64       65.28      8.47 o 
   2  16   3      161.13      167.54      9.14 o 
   3  16   3      533.77      531.72     12.08 o 
   4  16   3       23.20       21.78      7.44 o 
   5  16   3       17.51       19.41      6.37 o 
   6  16   3       80.79       80.37      7.85 o 
   7  16   3        1.96       -1.97     11.14 o 
   8  16   3        1.41        1.93     13.63 o 
   9  16   3       96.57      103.90     10.28 o 
  10  16   3       33.38       87.19     36.77 o 
  11  16   3       90.47      107.74     15.78 o 
  12  16   3       24.63       32.37     37.19 o 
  13  16   3       37.18       40.97     31.42 o 
  14  16   3      198.47      194.44     19.42 o 
  15  16   3       54.67       81.00     18.59 o 
   0  17   3       30.96       47.94     11.58 o 
   1  17   3      126.23      106.67      9.35 o 
   2  17   3       24.59       20.39      8.12 o 
   3  17   3      143.38      116.08      8.26 o 
   4  17   3      155.48      169.94      8.25 o 
   5  17   3      194.18      190.16      8.70 o 
   6  17   3       99.56       97.80      8.60 o 
   7  17   3       11.29       42.10      8.38 o 
   8  17   3       78.60       80.10     24.37 o 
   9  17   3       86.64      100.96     12.99 o 
  10  17   3       93.83      112.55     14.89 o 
  11  17   3      118.18      141.78     16.21 o 
  12  17   3       40.67       16.45     15.59 o 
  13  17   3       36.12       47.34     17.58 o 
  14  17   3       38.32       93.91     27.69 o 
   1  18   3      102.93      106.42     12.55 o 
   2  18   3       27.85       34.92      9.73 o 
   3  18   3      168.81      192.40     13.22 o 
   4  18   3      149.81      169.95     12.67 o 
   5  18   3       41.84       46.95      9.50 o 
   6  18   3      104.21      126.02     20.77 o 
   7  18   3       19.54       47.43     20.63 o 
   8  18   3       21.02       34.78     24.79 o 
   9  18   3       17.39        8.08     26.45 o 
  10  18   3       11.78       19.65     19.80 o 
  11  18   3       34.08       14.68     44.63 o 
   0  19   3       16.53       32.22     16.53 o 
   1  19   3        7.01       19.92     20.26 o 
   2  19   3       69.51       72.74     21.48 o 
   3  19   3       38.49       39.68     19.84 o 
   4  19   3      115.05      137.18     23.15 o 
   5  19   3      140.37      139.65     23.15 o 
   6  19   3        7.54       -4.95     30.58 o 
   7  19   3       18.71       89.26     27.27 o 
   8  19   3      119.32      137.18     28.10 o 
   0   0   4     8185.64     8862.58    147.92 o 
   2   0   4     1240.67     1045.44     17.36 o 
   4   0   4     1291.02     1444.59     28.10 o 
   6   0   4     1110.14      920.65     18.17 o 
   8   0   4     1015.59     1130.56     23.15 o 
  10   0   4      589.03      581.79     14.89 o 
  12   0   4      663.84      654.53     17.36 o 
  14   0   4      732.80      753.70     23.96 o 
  16   0   4      458.43      489.25     19.00 o 
  18   0   4      570.29      674.37     23.15 o 
  20   0   4       23.56       26.43     17.36 o 
  22   0   4       94.61       95.86     19.84 o 
  24   0   4      141.32      151.23     23.15 o 
  26   0   4      170.40      137.18     52.06 o 
   1   1   4      157.81      124.80      4.09 o 
   2   1   4     3101.84     3276.70     31.26 o 
   3   1   4       78.52       50.03      3.76 o 
   4   1   4     4346.90     4100.59     44.21 o 
   5   1   4      561.78      491.20      9.05 o 
   6   1   4       17.70       20.02      4.36 o 
   7   1   4     1815.68     1742.00     22.49 o 
   8   1   4     2433.85     2166.50     27.47 o 
   9   1   4      435.37      437.70      8.71 o 
  10   1   4      716.25      743.62     13.63 o 
  11   1   4      305.37      347.69     13.23 o 
  12   1   4      405.00      411.03     10.11 o 
  13   1   4      251.38      246.55      9.05 o 
  14   1   4      200.51      202.13     10.34 o 
  15   1   4       95.70      100.71      8.47 o 
  16   1   4      211.40      234.28     15.29 o 
  17   1   4      116.52       96.63     23.55 o 
  18   1   4      597.54      638.04     17.35 o 
  19   1   4      100.81       99.56     10.22 o 
  20   1   4      365.42      327.58     14.09 o 
  21   1   4      131.24      132.03     13.30 o 
  22   1   4      147.75      128.01     14.69 o 
  23   1   4       84.00       85.98     14.69 o 
  24   1   4       72.74       48.95     16.33 o 
  25   1   4        6.50       36.81     24.61 o 
   0   2   4     2265.32     2719.76     38.01 o 
   1   2   4      943.38     1093.03     11.64 o 
   2   2   4      702.64      696.74     15.29 o 
   3   2   4      986.13      939.92     19.02 o 
   4   2   4      234.90      248.59      6.61 o 
   5   2   4     1498.23     1598.07     18.12 o 
   6   2   4      361.74      347.41      6.94 o 
   7   2   4       10.02       13.63      4.68 o 
   8   2   4      361.23      362.50      7.59 o 
   9   2   4     1170.87     1219.65     16.92 o 
  10   2   4      407.32      454.48     12.81 o 
  11   2   4       12.01        9.04      7.03 o 
  12   2   4        1.97        2.82      8.26 o 
  13   2   4       75.69       75.64      8.12 o 
  14   2   4      260.23      233.25      9.30 o 
  15   2   4      496.39      546.96     13.72 o 
  16   2   4      157.75      178.30     10.22 o 
  17   2   4      560.23      543.68     14.69 o 
  18   2   4       46.55       40.63      9.05 o 
  19   2   4       80.25       94.57     10.80 o 
  20   2   4      375.00      334.51     28.92 o 
  21   2   4      149.99      159.11     13.13 o 
  22   2   4       40.86       55.39     13.40 o 
  23   2   4       92.16      104.94     16.07 o 
  24   2   4      105.07      105.89     33.89 o 
  25   2   4       34.41       12.22     23.78 o 
   1   3   4     2056.61     1956.36     21.03 o 
   2   3   4     1469.79     1375.65     15.99 o 
   3   3   4     1810.25     1979.33     34.31 o 
   4   3   4     1313.15     1452.45     17.23 o 
   5   3   4     1666.64     1673.47     25.21 o 
   6   3   4      366.63      350.82      7.00 o 
   7   3   4      929.60      872.40     18.18 o 
   8   3   4       79.49       79.38      5.25 o 
   9   3   4      486.83      483.52      9.63 o 
  10   3   4       97.97      119.45      5.52 o 
  11   3   4      499.36      476.45     11.16 o 
  12   3   4        1.84       -3.18      7.03 o 
  13   3   4       63.30       55.05      7.87 o 
  14   3   4     1832.53     1979.74     29.73 o 
  15   3   4      253.50      243.02      9.63 o 
  16   3   4      734.55      725.74     16.07 o 
  17   3   4       40.48       34.38      9.50 o 
  18   3   4      227.08      237.93     10.80 o 
  19   3   4       85.25       63.25     10.22 o 
  20   3   4       53.80       59.52     11.30 o 
  21   3   4      364.04      367.69     16.95 o 
  22   3   4       29.67       17.33     11.97 o 
  23   3   4       14.08       31.93     33.89 o 
  24   3   4      132.11      183.30     37.19 o 
  25   3   4       38.33       22.22     25.78 o 
   0   4   4      907.30      747.10     14.89 o 
   1   4   4       12.38       14.05      3.18 o 
   2   4   4     4657.92     5081.90     52.58 o 
   3   4   4      259.54      204.64      5.25 o 
   4   4   4      169.52      194.98      5.17 o 
   5   4   4     1521.67     1537.22     23.15 o 
   6   4   4      785.07      746.48     12.23 o 
   7   4   4      170.01      173.28      8.26 o 
   8   4   4      421.17      410.73     10.10 o 
   9   4   4     2466.11     2644.72     37.51 o 
  10   4   4       95.55       89.67      6.55 o 
  11   4   4      547.90      638.00     12.28 o 
  12   4   4      658.99      673.47     23.55 o 
  13   4   4      896.76      887.00     17.18 o 
  14   4   4     1621.81     1638.68     25.05 o 
  15   4   4        4.15       -9.05      9.05 o 
  16   4   4        6.72        1.60     11.16 o 
  17   4   4      154.85      148.44      9.63 o 
  18   4   4        6.21       24.27      8.47 o 
  19   4   4      565.19      547.52     15.65 o 
  20   4   4      101.78      111.49     11.56 o 
  21   4   4       20.98        0.33     17.35 o 
  22   4   4       13.01       -0.52     16.23 o 
  23   4   4      154.65      151.01     20.44 o 
  24   4   4       48.25       69.63     23.39 o 
  25   4   4      148.78      215.70     33.88 o 
   1   5   4     1129.41     1097.05     14.29 o 
   2   5   4      907.46      889.51     12.82 o 
   3   5   4      875.84      943.81     21.08 o 
   4   5   4      188.44      147.27      6.12 o 
   5   5   4      454.99      482.58      9.53 o 
   6   5   4       42.33       32.64      4.68 o 
   7   5   4      268.00      306.53      8.12 o 
   8   5   4      231.29      319.48     32.65 o 
   9   5   4      466.35      472.17     11.58 o 
  10   5   4       40.35       62.62      5.84 o 
  11   5   4      246.79      267.28      8.47 o 
  12   5   4      394.57      396.58      9.14 o 
  13   5   4       18.66       28.16      6.70 o 
  14   5   4      207.09      246.12      8.93 o 
  15   5   4       83.45      100.85     11.16 o 
  16   5   4      497.27      502.71     12.23 o 
  17   5   4      149.93      151.20      9.05 o 
  18   5   4        1.98        8.93      9.14 o 
  19   5   4       30.60       19.80     11.99 o 
  20   5   4      288.69      276.79     13.13 o 
  21   5   4      220.83      221.22     14.89 o 
  22   5   4       23.73       45.93     19.25 o 
  23   5   4       98.25      136.33     77.69 o 
  24   5   4       30.31       60.19     26.56 o 
  25   5   4      228.94      213.22     54.54 o 
   0   6   4     2096.61     2301.61     40.48 o 
   1   6   4       45.55       37.89      4.55 o 
   2   6   4      909.15      876.57     15.71 o 
   3   6   4      111.53       91.58      4.94 o 
   4   6   4      786.42      787.32     19.84 o 
   5   6   4      394.01      343.41     18.17 o 
   6   6   4       15.45        7.25     12.40 o 
   7   6   4      664.28      761.25     12.91 o 
   8   6   4      639.71      709.71     32.24 o 
   9   6   4      169.39      175.72      7.03 o 
  10   6   4      313.50      320.70      9.08 o 
  11   6   4      271.04      297.65     20.24 o 
  12   6   4      243.26      254.66      7.15 o 
  13   6   4     2039.57     2098.66     29.30 o 
  14   6   4      149.98      148.04     17.77 o 
  15   6   4     1035.60     1146.05     31.40 o 
  16   6   4      301.80      288.97      9.88 o 
  17   6   4      287.37      282.55     10.22 o 
  18   6   4       66.87       71.74     15.29 o 
  19   6   4      378.72      332.27     16.53 o 
  20   6   4      147.04      138.58     11.06 o 
  21   6   4      196.75      200.12     18.18 o 
  22   6   4        0.15       -8.06     20.16 o 
  23   6   4      179.25      213.63     29.64 o 
  24   6   4      156.55      150.42     49.58 o 
   1   7   4       35.41       16.90      3.07 o 
   2   7   4      907.12      860.86     13.65 o 
   3   7   4      192.03      149.67      6.12 o 
   4   7   4       97.59      104.33      8.68 o 
   5   7   4        9.99       27.06      5.77 o 
   6   7   4      630.61      651.32     32.65 o 
   7   7   4       50.57       53.12      5.17 o 
   8   7   4      443.10      472.88     16.11 o 
   9   7   4      252.94      233.92     14.05 o 
  10   7   4        8.35       33.77     20.26 o 
  11   7   4       17.87       29.97      6.37 o 
  12   7   4      826.43      843.98     17.67 o 
  13   7   4      365.78      344.07     25.63 o 
  14   7   4     1008.31     1051.40     19.57 o 
  15   7   4      237.42      189.55     16.95 o 
  16   7   4        6.69       18.66      6.73 o 
  17   7   4       41.23       46.86      7.34 o 
  18   7   4      150.37      158.15      9.53 o 
  19   7   4       19.39       14.86     14.45 o 
  20   7   4       65.46       65.61      9.50 o 
  21   7   4       42.01       67.96     54.13 o 
  22   7   4      110.97      114.84     21.35 o 
  23   7   4       61.55        9.10     42.96 o 
  24   7   4      100.07       59.49     48.75 o 
   0   8   4      130.41      142.96     10.74 o 
   1   8   4      926.43      918.87     15.65 o 
   2   8   4      385.95      373.50      8.86 o 
   3   8   4       39.80       40.08      9.92 o 
   4   8   4      186.49      171.20      6.70 o 
   5   8   4      210.58      224.53     12.80 o 
   6   8   4      559.38      577.39      8.93 o 
   7   8   4      132.32      111.98      7.15 o 
   8   8   4      162.60      146.77     15.29 o 
   9   8   4      137.89      123.36      6.88 o 
  10   8   4     1004.51     1044.58     18.80 o 
  11   8   4      131.05      139.18      8.68 o 
  12   8   4      368.91      374.36     12.10 o 
  13   8   4      214.26      169.33      9.48 o 
  14   8   4      387.02      380.68     12.50 o 
  15   8   4      186.24      195.42     13.63 o 
  16   8   4       13.26       12.19     18.60 o 
  17   8   4        1.38       21.85     10.10 o 
  18   8   4       89.07       74.61     12.84 o 
  19   8   4      173.98      199.01     14.82 o 
  20   8   4       43.94       51.13     23.14 o 
  21   8   4       20.87       43.57     17.20 o 
  22   8   4       24.49       11.73     31.74 o 
  23   8   4        7.46       -6.01     37.19 o 
   1   9   4       10.03       46.69     18.17 o 
   2   9   4       87.12      103.53     12.81 o 
   3   9   4      199.97      206.91     16.11 o 
   4   9   4      179.94      169.73     13.22 o 
   5   9   4      466.61      434.34      9.92 o 
   6   9   4      489.30      524.95     11.98 o 
   7   9   4       94.80      126.20     15.29 o 
   8   9   4      445.02      501.58      9.88 o 
   9   9   4      138.37      174.21      7.64 o 
  10   9   4      144.31      168.45      7.85 o 
  11   9   4      195.30      143.10     19.82 o 
  12   9   4     1727.07     1762.65     30.38 o 
  13   9   4      138.94      134.77      9.01 o 
  14   9   4      240.52      242.53     10.69 o 
  15   9   4      107.31       99.45     36.35 o 
  16   9   4      167.81      175.63     10.52 o 
  17   9   4       29.41        9.17     10.75 o 
  18   9   4       53.59       78.98     23.14 o 
  19   9   4      123.05      137.64     35.55 o 
  20   9   4       55.48       75.26     16.78 o 
  21   9   4       51.52       37.04     28.94 o 
  22   9   4      160.36      262.64     38.56 o 
  23   9   4       51.21       93.56     45.03 o 
   0  10   4     1249.94     1195.00     35.53 o 
   1  10   4      205.33      197.40     11.97 o 
   2  10   4      368.63      389.92     10.52 o 
   3  10   4       28.55       38.66      5.75 o 
   4  10   4      326.39      323.68      9.14 o 
   5  10   4      424.16      470.61     10.69 o 
   6  10   4      638.08      683.56     13.28 o 
   7  10   4       43.73       44.03      6.61 o 
   8  10   4      271.25      287.48      6.94 o 
   9  10   4       24.32       27.06      7.44 o 
  10  10   4       32.66       45.15      6.61 o 
  11  10   4       84.34       89.19     10.34 o 
  12  10   4       15.39       15.09      8.38 o 
  13  10   4      139.05      111.58      9.14 o 
  14  10   4      224.86      224.72     22.73 o 
  15  10   4      239.49      234.18     14.87 o 
  16  10   4      424.80      375.59     33.88 o 
  17  10   4      248.42      220.80     23.14 o 
  18  10   4      120.34      156.46     28.52 o 
  19  10   4       16.42       19.68     30.58 o 
  20  10   4       57.77       70.44     25.01 o 
  21  10   4       21.64       36.49     24.54 o 
  22  10   4       70.41       62.37     27.27 o 
   1  11   4      683.41      664.32     16.83 o 
   2  11   4     1123.86     1061.64     16.46 o 
   3  11   4      678.24      719.07     13.30 o 
   4  11   4       52.32       57.18      6.55 o 
   5  11   4      287.89      293.69     11.56 o 
   6  11   4       26.83       33.25     11.98 o 
   7  11   4       54.13       48.59      6.25 o 
   8  11   4      908.26      803.31     12.82 o 
   9  11   4      203.27      186.40      6.12 o 
  10  11   4       75.13       71.97      7.15 o 
  11  11   4      451.59      412.53     13.22 o 
  12  11   4      731.47      706.58     16.59 o 
  13  11   4      105.50      110.93     12.80 o 
  14  11   4      177.27      180.59     16.95 o 
  15  11   4      193.49      221.56     18.18 o 
  16  11   4       46.55       44.05     19.02 o 
  17  11   4       23.46       34.09     16.95 o 
  18  11   4       93.52       88.91     19.35 o 
  19  11   4       13.94       13.33     27.27 o 
  20  11   4       41.87       44.70     25.93 o 
  21  11   4       78.46       45.26     56.61 o 
   0  12   4     1306.22     1084.26     34.70 o 
   1  12   4       83.88       77.92     17.77 o 
   2  12   4      510.70      485.28     10.74 o 
   3  12   4      210.78      234.70     15.69 o 
   4  12   4      845.63      825.21     15.69 o 
   5  12   4      385.52      376.44     10.52 o 
   6  12   4      379.14      311.72      9.92 o 
   7  12   4       28.15       23.66     11.56 o 
   8  12   4       62.78       84.79      7.12 o 
   9  12   4     1251.64     1335.43     19.52 o 
  10  12   4      755.79      701.43     37.61 o 
  11  12   4        4.23       15.29      7.59 o 
  12  12   4       94.00      134.49     10.71 o 
  13  12   4      106.56      123.51     18.60 o 
  14  12   4       24.78       41.00     12.40 o 
  15  12   4        5.16       11.90      9.30 o 
  16  12   4       51.13       62.08     10.39 o 
  17  12   4       84.78       52.50     19.24 o 
  18  12   4       38.12       50.80     24.39 o 
  19  12   4       94.38       22.14     26.14 o 
  20  12   4       68.75       63.20     27.52 o 
   1  13   4      697.08      642.69     22.72 o 
   2  13   4       31.50       23.15      5.25 o 
   3  13   4      124.46      116.71      9.08 o 
   4  13   4      202.44      229.92     11.58 o 
   5  13   4       28.11       44.81      7.49 o 
   6  13   4      206.50      196.38      9.14 o 
   7  13   4       68.57       91.14      9.10 o 
   8  13   4      460.18      449.28     19.00 o 
   9  13   4      124.82      130.11      4.36 o 
  10  13   4      128.78      107.64      6.88 o 
  11  13   4      131.81      120.12      8.99 o 
  12  13   4       12.23       10.32     26.85 o 
  13  13   4      183.45      219.02     17.35 o 
  14  13   4        6.31       27.03     13.65 o 
  15  13   4       21.92        2.78     16.93 o 
  16  13   4       29.30       38.31     14.90 o 
  17  13   4       32.09       66.07     18.23 o 
  18  13   4        7.56      -23.41     23.41 o 
  19  13   4       75.25       70.76     21.02 o 
   0  14   4       88.95       71.06     17.36 o 
   1  14   4      359.32      358.68     25.63 o 
   2  14   4       82.71       67.35      7.23 o 
   3  14   4       18.42       28.74      9.08 o 
   4  14   4      305.22      299.91     11.58 o 
   5  14   4      100.24       85.38     13.22 o 
   6  14   4      142.32      118.77      9.50 o 
   7  14   4       98.01       83.30      9.53 o 
   8  14   4        5.05        5.51      6.65 o 
   9  14   4      198.99      161.04     13.60 o 
  10  14   4       63.60       72.45      6.19 o 
  11  14   4       93.50       46.48      7.63 o 
  12  14   4      193.18      210.69     11.02 o 
  13  14   4        1.31       61.80     30.98 o 
  14  14   4      119.90      115.05     13.89 o 
  15  14   4       83.88       73.51     15.17 o 
  16  14   4       62.83      144.54     18.23 o 
  17  14   4       25.41      -14.48     22.18 o 
  18  14   4        9.35       25.09     20.43 o 
   1  15   4      137.99      170.36     17.50 o 
   2  15   4       78.84       70.83      8.51 o 
   3  15   4      165.62      154.80      8.47 o 
   4  15   4       65.17       61.94     11.16 o 
   5  15   4        9.66       17.17      9.01 o 
   6  15   4       58.28       46.75      9.14 o 
   7  15   4       15.59       11.76     12.81 o 
   8  15   4      189.19      198.57     17.27 o 
   9  15   4       19.94       14.95     13.87 o 
  10  15   4      158.50      148.96     21.06 o 
  11  15   4       54.16       64.93      7.44 o 
  12  15   4      103.86       87.87      8.99 o 
  13  15   4       32.41       49.73     15.29 o 
  14  15   4       38.58       82.66     35.95 o 
  15  15   4       24.85       20.41     15.43 o 
  16  15   4       10.32       25.56     38.43 o 
   0  16   4       60.96       76.85     36.37 o 
   1  16   4      171.28      159.03     27.27 o 
   2  16   4       58.24       45.87      9.08 o 
   3  16   4       67.06       58.12      8.99 o 
   4  16   4       49.36       43.40      8.53 o 
   5  16   4       38.76       52.95     17.35 o 
   6  16   4      209.40      257.47     28.51 o 
   7  16   4       71.83       69.89     31.00 o 
   8  16   4      153.08      181.57     27.69 o 
   9  16   4       59.92       84.05     15.99 o 
  10  16   4       36.39       66.25     19.14 o 
  11  16   4       48.96       72.24     20.20 o 
  12  16   4      144.87      191.85     24.78 o 
  13  16   4       79.11      168.20     88.01 o 
  14  16   4       45.92       40.69     25.69 o 
   1  17   4      304.72      293.00     21.32 o 
   2  17   4        0.01       -0.33     19.26 o 
   3  17   4      101.93       88.25     14.87 o 
   4  17   4      123.21      143.49     17.51 o 
   5  17   4       64.28       71.97     14.24 o 
   6  17   4      198.13      188.77     25.19 o 
   7  17   4       52.39       51.34     17.59 o 
   8  17   4       89.91       91.47     45.45 o 
   9  17   4       27.44        7.47     18.70 o 
  10  17   4        5.46       -9.87     38.01 o 
  11  17   4       11.52       12.91     21.26 o 
  12  17   4        9.85       23.67     55.37 o 
   0  18   4      129.49      138.85     36.37 o 
   1  18   4       70.29       48.20     42.56 o 
   2  18   4      120.37      158.52     33.06 o 
   3  18   4       66.25       76.63     19.42 o 
   4  18   4       16.74       21.93     13.86 o 
   5  18   4       46.14       53.73     16.05 o 
   6  18   4       42.13       11.48     17.14 o 
   7  18   4      131.19      126.72     20.62 o 
   8  18   4       11.61       14.97     19.54 o 
   9  18   4        0.15      -27.30     27.30 o 
  10  18   4       23.86        4.15     30.58 o 
   1  19   4       50.56        4.15     37.20 o 
   2  19   4      100.49      125.63     42.96 o 
   3  19   4       92.87       56.21     39.68 o 
   4  19   4        7.01      -29.74     49.58 o 
   5  19   4       27.45       77.69     49.58 o 
   6  19   4        3.26       41.32     19.00 o 
   2   0   5     4292.00     5037.06     66.11 o 
   4   0   5      421.90      528.93     11.58 o 
   6   0   5     1320.31     1204.10     23.96 o 
   8   0   5       40.14       17.36      7.43 o 
  10   0   5      386.51      414.04     12.41 o 
  12   0   5      855.86      897.50     20.67 o 
  14   0   5      996.14     1004.09     25.63 o 
  16   0   5      531.54      558.67     19.84 o 
  18   0   5      199.75      195.86     14.89 o 
  20   0   5      128.74      118.17     18.17 o 
  22   0   5      116.65      152.90     19.84 o 
  24   0   5      144.67      113.22     32.22 o 
   0   1   5     7570.39     8785.73    101.64 o 
   1   1   5      152.18      160.47      4.94 o 
   2   1   5      271.83      244.46      5.52 o 
   3   1   5      209.73      196.52      5.52 o 
   4   1   5      766.76      872.55     11.06 o 
   5   1   5      181.76      212.99      6.21 o 
   6   1   5      939.20      837.93     14.05 o 
   7   1   5      387.85      362.82      8.67 o 
   8   1   5     1698.91     1576.66     34.29 o 
   9   1   5      596.93      560.32     21.50 o 
  10   1   5       72.30       63.94      6.12 o 
  11   1   5      116.85      119.16     16.13 o 
  12   1   5      887.75      881.65     30.98 o 
  13   1   5     1139.39     1255.32     18.40 o 
  14   1   5      373.42      381.20     15.29 o 
  15   1   5      644.97      671.33     14.90 o 
  16   1   5      164.08      166.39     15.29 o 
  17   1   5       87.08       77.64      9.35 o 
  18   1   5      450.79      438.84     13.63 o 
  19   1   5       32.97       27.37     14.05 o 
  20   1   5      116.13      112.11     12.28 o 
  21   1   5       69.87       90.09     32.64 o 
  22   1   5       43.55       55.31     15.29 o 
  23   1   5        4.30       13.23     28.10 o 
  24   1   5       35.66       19.78     22.36 o 
  25   1   5        0.22       22.49     22.11 o 
   1   2   5     3484.78     3702.12     34.42 o 
   2   2   5     1141.31     1103.37     13.40 o 
   3   2   5      199.74      231.29      7.03 o 
   4   2   5      707.30      653.54      9.63 o 
   5   2   5      318.29      270.93      8.68 o 
   6   2   5      322.09      345.59     18.18 o 
   7   2   5      312.46      306.99      7.28 o 
   8   2   5      907.22     1070.10     16.07 o 
   9   2   5      722.71      731.48     12.82 o 
  10   2   5      132.04      137.60      7.00 o 
  11   2   5      121.59      126.34     13.63 o 
  12   2   5       30.64       41.20      6.12 o 
  13   2   5      990.41     1068.31     16.65 o 
  14   2   5      219.02      206.94      8.93 o 
  15   2   5       90.32       97.01      9.05 o 
  16   2   5       14.06       -3.08     15.29 o 
  17   2   5      214.87      213.01     31.42 o 
  18   2   5      151.06      146.81     10.80 o 
  19   2   5      159.34      153.00     12.82 o 
  20   2   5       11.02      -11.52     11.52 o 
  21   2   5        2.25        1.64     38.01 o 
  22   2   5        0.85       -1.44     29.34 o 
  23   2   5      111.72      126.76     17.25 o 
  24   2   5      215.91      229.93     25.37 o 
  25   2   5       12.95       29.86     28.58 o 
   0   3   5      378.95      352.88      9.90 o 
   1   3   5      191.07      165.80      9.50 o 
   2   3   5      539.55      600.57     11.98 o 
   3   3   5      147.90      108.81      4.94 o 
   4   3   5     1440.15     1457.56     17.36 o 
   5   3   5     1292.63     1262.91     33.89 o 
   6   3   5      540.53      550.89     14.89 o 
   7   3   5      109.47      114.54     15.71 o 
   8   3   5      188.97      222.47      7.28 o 
   9   3   5       61.62       74.51      6.12 o 
  10   3   5        3.93       -7.28      7.28 o 
  11   3   5       82.26      101.02      7.86 o 
  12   3   5      412.70      452.52     10.53 o 
  13   3   5       40.35       45.57      8.67 o 
  14   3   5      492.10      529.85     12.47 o 
  15   3   5      541.89      551.58     14.06 o 
  16   3   5      139.50      150.98     10.74 o 
  17   3   5      547.50      560.76     13.99 o 
  18   3   5      179.25      161.95     10.53 o 
  19   3   5       41.09       22.42     10.22 o 
  20   3   5      465.01      457.90     17.50 o 
  21   3   5      111.92       91.11     13.44 o 
  22   3   5       81.20       67.78     33.89 o 
  23   3   5       14.35       -1.79     24.58 o 
  24   3   5       26.34       45.46     32.12 o 
   1   4   5      355.08      314.82      6.70 o 
   2   4   5      174.81      198.37      5.25 o 
   3   4   5      266.67      226.66      5.52 o 
   4   4   5       82.55       83.20      4.94 o 
   5   4   5       37.60       47.53     11.58 o 
   6   4   5       45.58       18.37      5.17 o 
   7   4   5      179.68      167.38     24.79 o 
   8   4   5      136.31      150.54      7.01 o 
   9   4   5       57.86       96.61     17.36 o 
  10   4   5       68.92       83.01      6.35 o 
  11   4   5      529.62      539.50     11.06 o 
  12   4   5      240.25      262.72     11.58 o 
  13   4   5       29.41       31.04      6.70 o 
  14   4   5       91.25       89.56     14.47 o 
  15   4   5      153.19      132.11      9.35 o 
  16   4   5      833.27      844.99     17.50 o 
  17   4   5       44.55       61.97      9.92 o 
  18   4   5      222.29      228.94     11.98 o 
  19   4   5      199.91      180.39     23.96 o 
  20   4   5       13.72       14.27     11.38 o 
  21   4   5       90.35       93.86     15.28 o 
  22   4   5      119.77      131.56     21.44 o 
  23   4   5      105.98      116.07     30.24 o 
  24   4   5      422.13      573.87     44.36 o 
   0   5   5      234.15      266.12      7.43 o 
   1   5   5       43.81       62.32      3.51 o 
   2   5   5      291.14      265.21      6.12 o 
   3   5   5      141.18      100.36      4.94 o 
   4   5   5     1168.95     1233.55     19.84 o 
   5   5   5      342.66      328.51      8.12 o 
   6   5   5      172.40      157.91     11.56 o 
   7   5   5       13.59       12.88      5.52 o 
   8   5   5       22.48       37.55     10.34 o 
   9   5   5      129.59       97.81      6.94 o 
  10   5   5        3.06       13.86      6.55 o 
  11   5   5      234.69      252.89      7.87 o 
  12   5   5      496.28      539.74     38.84 o 
  13   5   5       27.13       28.53      7.15 o 
  14   5   5      239.29      238.91     19.00 o 
  15   5   5      503.57      465.50     12.55 o 
  16   5   5       68.45       66.79     11.14 o 
  17   5   5       36.45       47.46      9.05 o 
  18   5   5      160.73      154.93     11.16 o 
  19   5   5       97.00       81.84     10.53 o 
  20   5   5        9.11       15.95     11.91 o 
  21   5   5       40.80       32.64     19.82 o 
  22   5   5       11.49      -28.27     28.34 o 
  23   5   5      109.26      141.81     70.66 o 
  24   5   5       62.20       72.47     33.06 o 
   1   6   5       21.59       23.19      7.86 o 
   2   6   5      189.28      190.50      8.26 o 
   3   6   5       87.60      110.91      6.12 o 
   4   6   5      471.55      459.40     10.22 o 
   5   6   5      592.25      586.68      9.88 o 
   6   6   5      219.51      266.88      7.34 o 
   7   6   5      340.88      397.81     25.63 o 
   8   6   5       98.22      103.90      6.12 o 
   9   6   5      216.72      249.49      8.34 o 
  10   6   5       34.12       46.87      6.43 o 
  11   6   5      400.14      417.94     17.77 o 
  12   6   5       99.97       95.72      7.85 o 
  13   6   5      304.46      294.42      8.53 o 
  14   6   5      950.39      953.42     34.71 o 
  15   6   5       78.12       70.68      8.19 o 
  16   6   5      267.83      275.51     11.98 o 
  17   6   5       83.13       60.98      9.30 o 
  18   6   5      164.59      180.26     17.35 o 
  19   6   5       72.00       46.59     24.39 o 
  20   6   5       37.06       36.47     12.52 o 
  21   6   5        9.95       -9.92     24.71 o 
  22   6   5      112.51       83.83     28.59 o 
  23   6   5      165.39      184.72     30.35 o 
   0   7   5      812.22      754.53     19.84 o 
   1   7   5      439.94      365.73      9.35 o 
   2   7   5      343.87      344.25      7.34 o 
   3   7   5      120.08      133.35      9.50 o 
   4   7   5      759.56      844.23     16.33 o 
   5   7   5      430.06      365.33     10.92 o 
   6   7   5       60.07       69.23      6.94 o 
   7   7   5       87.39      124.66      8.26 o 
   8   7   5      117.52      125.29     18.60 o 
   9   7   5        9.43       26.38      6.70 o 
  10   7   5       44.11       85.21     14.45 o 
  11   7   5      238.77      256.90      9.08 o 
  12   7   5       42.18       42.15      7.12 o 
  13   7   5      241.47      187.04     13.63 o 
  14   7   5      259.86      231.33     13.23 o 
  15   7   5      137.83      135.75      8.47 o 
  16   7   5       52.86       44.83     14.87 o 
  17   7   5       19.84        9.66      9.14 o 
  18   7   5      571.81      460.46     34.70 o 
  19   7   5       10.10        6.34     11.10 o 
  20   7   5       35.02      101.98     35.11 o 
  21   7   5       11.01       31.23     24.75 o 
  22   7   5       92.07      101.34     27.36 o 
  23   7   5       34.25        5.79     47.94 o 
   1   8   5      865.90      814.70     36.79 o 
   2   8   5      272.77      295.69      6.37 o 
   3   8   5      333.31      334.19      9.14 o 
   4   8   5     1000.25     1033.77     20.64 o 
   5   8   5      134.04      140.71     14.47 o 
   6   8   5       30.35       34.73      6.43 o 
   7   8   5      179.36      184.09      8.53 o 
   8   8   5      261.26      294.95      8.71 o 
   9   8   5      435.98      397.10     11.30 o 
  10   8   5      257.35      205.36     10.52 o 
  11   8   5      337.95      334.56     26.45 o 
  12   8   5      145.06      122.32     34.71 o 
  13   8   5      337.80      351.68     11.47 o 
  14   8   5      510.91      518.76     15.42 o 
  15   8   5       65.14       56.37     11.98 o 
  16   8   5       17.84       17.78     10.53 o 
  17   8   5       18.04        1.44     13.45 o 
  18   8   5       45.28       43.39     18.60 o 
  19   8   5      104.52      134.19     16.92 o 
  20   8   5      189.72      173.09     45.45 o 
  21   8   5       55.76       57.01     34.70 o 
  22   8   5       48.82       49.58     44.63 o 
   0   9   5        0.04       19.00     11.58 o 
   1   9   5      886.10      904.48     16.67 o 
   2   9   5        3.69        4.59      8.47 o 
   3   9   5      727.09      711.47     13.89 o 
   4   9   5      209.68      211.43      9.30 o 
   5   9   5       74.31       92.32      8.12 o 
   6   9   5       52.98       43.10      6.94 o 
   7   9   5      213.63      232.35      8.47 o 
   8   9   5      170.38      164.99      8.53 o 
   9   9   5       65.90       63.48      7.03 o 
  10   9   5      878.12      893.34     16.59 o 
  11   9   5       54.00       36.06      8.21 o 
  12   9   5      202.48      187.27      9.05 o 
  13   9   5       51.13       64.46     17.77 o 
  14   9   5        0.00        2.76     10.22 o 
  15   9   5      177.24      164.59     11.30 o 
  16   9   5       42.92       43.56     11.98 o 
  17   9   5       55.80       52.53     13.30 o 
  18   9   5       99.06       76.03     15.06 o 
  19   9   5       60.05       57.84     19.72 o 
  20   9   5       13.66       56.00     20.24 o 
  21   9   5       93.87       95.56     74.78 o 
  22   9   5      353.68      381.06     42.13 o 
   1  10   5      233.78      273.36     11.38 o 
   2  10   5      391.18      375.44     13.07 o 
   3  10   5       92.48      100.69      7.49 o 
   4  10   5      910.85      936.97     19.57 o 
   5  10   5      216.79      243.20      9.63 o 
   6  10   5      384.97      350.60     13.22 o 
   7  10   5       10.85        5.29      7.53 o 
   8  10   5        5.77        2.42     12.40 o 
   9  10   5       36.68       53.31     14.47 o 
  10  10   5       21.11       16.74      5.35 o 
  11  10   5      221.29      231.66      9.52 o 
  12  10   5      193.46      207.98      9.15 o 
  13  10   5       42.34       53.87     10.10 o 
  14  10   5       44.54       81.16     26.03 o 
  15  10   5       53.82       62.27     11.47 o 
  16  10   5      213.23      205.23     14.22 o 
  17  10   5      159.22      176.89     18.60 o 
  18  10   5      370.87      378.64     23.18 o 
  19  10   5      105.32      119.34     47.53 o 
  20  10   5       72.45      151.10     36.51 o 
  21  10   5        0.64      -37.93     37.93 o 
   0  11   5      715.32      692.54     23.96 o 
   1  11   5      309.73      316.58     12.28 o 
   2  11   5      269.89      318.52     11.97 o 
   3  11   5      458.88      493.20     12.91 o 
   4  11   5      151.32      160.76     15.28 o 
   5  11   5      188.60      193.46     15.29 o 
   6  11   5      154.48      150.13      9.35 o 
   7  11   5      114.94       77.33      8.53 o 
   8  11   5       96.81      105.49      7.49 o 
   9  11   5      127.07      133.11     16.11 o 
  10  11   5      378.91      343.05     10.39 o 
  11  11   5       99.11       99.03      6.88 o 
  12  11   5      126.92      127.14      7.93 o 
  13  11   5       10.45       31.31     17.77 o 
  14  11   5       40.94       70.93     13.13 o 
  15  11   5      177.14      207.13     50.42 o 
  16  11   5      125.36       91.72     13.25 o 
  17  11   5       12.46       14.40     15.35 o 
  18  11   5       11.99       25.83     46.69 o 
  19  11   5       67.61       72.98     45.05 o 
  20  11   5       52.77       46.80     34.76 o 
   1  12   5      237.44      217.74     11.16 o 
   2  12   5      410.66      355.68     16.11 o 
   3  12   5      128.03      107.10     11.14 o 
   4  12   5      107.45       99.88      7.87 o 
   5  12   5      197.87      189.83      9.30 o 
   6  12   5      128.84      120.62      9.30 o 
   7  12   5      160.53      164.28     10.11 o 
   8  12   5      123.74      151.59     13.63 o 
   9  12   5       43.51       53.15     15.71 o 
  10  12   5      185.90      168.25     18.18 o 
  11  12   5      194.39      176.62     14.47 o 
  12  12   5       83.50      120.93      7.85 o 
  13  12   5       74.51       79.33      8.25 o 
  14  12   5       19.05       58.55     19.42 o 
  15  12   5       56.62       54.73     10.71 o 
  16  12   5       43.08       63.16     13.22 o 
  17  12   5       10.91      -13.37     22.84 o 
  18  12   5       20.74       41.18     53.72 o 
  19  12   5       12.12       23.96     24.02 o 
   0  13   5      482.35      436.35     20.67 o 
   1  13   5        6.31       10.37      9.32 o 
   2  13   5       14.72       15.73     10.71 o 
   3  13   5      159.22      158.31     13.13 o 
   4  13   5       76.67       81.02     19.84 o 
   5  13   5      132.63      120.13      9.05 o 
   6  13   5      161.48      178.10     11.06 o 
   7  13   5      373.73      385.66     13.72 o 
   8  13   5       33.73       37.68      8.93 o 
   9  13   5       14.33        6.62      7.76 o 
  10  13   5       40.81       48.50     15.69 o 
  11  13   5      289.68      256.17     14.65 o 
  12  13   5        0.10       15.20     18.59 o 
  13  13   5        6.07        8.05     22.72 o 
  14  13   5        5.02        6.67     11.37 o 
  15  13   5       51.76       68.86     11.06 o 
  16  13   5       29.59       43.16     15.43 o 
  17  13   5        6.07       25.06     23.97 o 
  18  13   5        1.81       23.11     18.77 o 
   1  14   5      599.54      607.07     44.21 o 
   2  14   5      286.11      242.41     15.69 o 
   3  14   5      273.84      276.24     15.74 o 
   4  14   5       78.26       54.78      8.14 o 
   5  14   5      139.52      121.68     22.32 o 
   6  14   5        6.29        6.73     19.82 o 
   7  14   5      131.22      137.16     13.63 o 
   8  14   5       60.09       49.93      8.71 o 
   9  14   5        8.15       13.46     12.80 o 
  10  14   5       30.89       41.49     12.38 o 
  11  14   5      177.02      130.52     20.26 o 
  12  14   5        3.90       37.19     49.58 o 
  13  14   5       33.26       45.56     14.05 o 
  14  14   5      265.15      324.99     25.61 o 
  15  14   5       78.35       56.06     26.43 o 
  16  14   5       17.49       34.53     16.65 o 
  17  14   5      115.65      173.26     43.80 o 
   0  15   5      114.00      104.12     18.17 o 
   1  15   5      444.24      385.77     19.04 o 
   2  15   5       73.13       76.29     26.45 o 
   3  15   5      118.86      109.32     26.87 o 
   4  15   5      114.35      118.60     15.08 o 
   5  15   5      147.10      115.37     13.89 o 
   6  15   5       43.06       52.04     27.69 o 
   7  15   5       24.51       30.45     43.39 o 
   8  15   5       21.82       23.31     13.99 o 
   9  15   5       58.99       33.58     14.31 o 
  10  15   5       55.58       60.87     15.06 o 
  11  15   5      117.00      101.55     20.51 o 
  12  15   5        9.05       20.60     22.27 o 
  13  15   5       62.98      106.49     23.49 o 
  14  15   5        6.95       21.38     23.91 o 
  15  15   5       56.25      112.32     31.42 o 
   1  16   5       39.39       33.04     15.69 o 
   2  16   5        8.65      -18.60     28.10 o 
   3  16   5      177.52      173.08     18.00 o 
   4  16   5       20.90       12.73     23.55 o 
   5  16   5       58.01       58.27     29.33 o 
   6  16   5       26.40       55.79     24.53 o 
   7  16   5      251.04      242.97     50.42 o 
   8  16   5      132.36      170.96     34.29 o 
   9  16   5       14.13       39.68     18.17 o 
  10  16   5       38.46       63.64     24.79 o 
  11  16   5      240.76      294.19     28.94 o 
  12  16   5       63.42       81.06     20.10 o 
  13  16   5       82.15      131.39     31.42 o 
   0  17   5       53.37       33.89     28.94 o 
   1  17   5       83.19       57.83     20.25 o 
   2  17   5       62.64      116.35     42.56 o 
   5  17   5       44.77       32.22     37.20 o 
   6  17   5       90.61       37.20     40.48 o 
   7  17   5        3.85       88.43     52.06 o 
   8  17   5        8.20      -43.80     43.80 o 
   9  17   5       43.04       67.75     23.96 o 
  10  17   5        3.51        4.15     20.67 o 
  11  17   5       25.05       10.74     26.43 o 
   1  18   5       35.68       59.49     29.74 o 
   2  18   5        5.65      -40.48     40.48 o 
   3  18   5       80.13       -9.10     44.63 o 
   4  18   5       76.96       75.11     33.17 o 
   5  18   5      119.91      161.99     31.26 o 
   6  18   5       21.06       20.67     51.23 o 
   7  18   5       20.55        8.26     54.54 o 
   0   0   6     7965.64     8654.34    144.64 o 
   2   0   6     1901.53     2023.91     30.58 o 
   4   0   6     1090.30     1052.87     19.00 o 
   6   0   6      803.05      786.75     16.53 o 
   8   0   6      501.57      440.50     15.69 o 
  10   0   6       81.06       65.28      9.90 o 
  12   0   6     1423.29     1523.92     28.94 o 
  14   0   6      125.64      122.32     10.74 o 
  16   0   6      119.06      130.58     14.89 o 
  18   0   6      568.57      568.58     24.79 o 
  20   0   6      521.93      533.04     24.79 o 
  22   0   6      235.99      195.03     22.32 o 
  24   0   6      136.63      129.75     33.89 o 
   1   1   6      470.56      471.49      8.19 o 
   2   1   6      240.97      226.81      6.12 o 
   3   1   6      241.97      265.28      6.70 o 
   4   1   6      317.15      301.47      7.28 o 
   5   1   6      129.22      111.72      5.84 o 
   6   1   6       82.55       47.83      6.12 o 
   7   1   6        3.11        2.06      5.25 o 
   8   1   6      190.28      183.75      7.87 o 
   9   1   6      151.10      144.48      9.90 o 
  10   1   6     1408.97     1385.91     20.16 o 
  11   1   6      377.71      396.70      9.35 o 
  12   1   6      387.73      385.23      9.35 o 
  13   1   6      168.81      145.13      8.19 o 
  14   1   6      225.03      190.97      8.19 o 
  15   1   6      172.04      169.16      9.30 o 
  16   1   6      987.21      972.48     18.69 o 
  17   1   6       99.38      118.76     10.53 o 
  18   1   6       19.38       25.23     11.88 o 
  19   1   6       27.61       24.37     11.69 o 
  20   1   6      135.82      171.28     28.10 o 
  21   1   6      286.90      251.73     15.75 o 
  22   1   6      168.12      174.15     28.09 o 
  23   1   6        6.70       22.33     20.69 o 
  24   1   6      106.10      139.40     45.87 o 
   0   2   6      556.51      542.14     12.41 o 
   1   2   6      276.00      307.12      6.70 o 
   2   2   6     1436.89     1473.37     17.50 o 
   3   2   6      153.67      180.05      5.75 o 
   4   2   6       50.80       55.57      5.25 o 
   5   2   6      267.14      265.37      6.94 o 
   6   2   6      314.47      342.62     24.79 o 
   7   2   6      290.06      313.85      8.47 o 
   8   2   6      845.36      777.35     13.44 o 
   9   2   6      570.05      596.53     11.38 o 
  10   2   6      110.27      120.28      7.59 o 
  11   2   6       65.88       74.00     15.29 o 
  12   2   6      117.75      132.52      7.53 o 
  13   2   6        4.81       -5.48      7.64 o 
  14   2   6      221.88      208.43      8.78 o 
  15   2   6       63.77       66.05      8.12 o 
  16   2   6        8.85       18.18      8.78 o 
  17   2   6      757.44      829.38     19.84 o 
  18   2   6       35.90       36.18     11.97 o 
  19   2   6       67.77       58.33     11.97 o 
  20   2   6      206.00      201.93     15.17 o 
  21   2   6       24.58       24.29     13.72 o 
  22   2   6      351.58      364.14     20.69 o 
  23   2   6       45.73       35.43     35.55 o 
  24   2   6       48.33       22.18     28.10 o 
   1   3   6      840.83      786.77     11.69 o 
   2   3   6       73.50       68.38      4.94 o 
   3   3   6      653.99      689.66     11.16 o 
   4   3   6       72.68       89.91      5.17 o 
   5   3   6      226.69      236.47     16.93 o 
   6   3   6      952.26      963.62     28.52 o 
   7   3   6      371.62      345.77      8.47 o 
   8   3   6      863.45      910.18     28.10 o 
   9   3   6      183.55      190.82      8.26 o 
  10   3   6      659.76      632.15     13.07 o 
  11   3   6       19.36       42.16      9.92 o 
  12   3   6      291.23      240.50      8.19 o 
  13   3   6      536.11      553.93     12.23 o 
  14   3   6      304.76      293.13     24.39 o 
  15   3   6      191.58      196.37     14.45 o 
  16   3   6      314.55      357.79     12.85 o 
  17   3   6      137.61      171.38     16.11 o 
  18   3   6      220.83      199.98     26.45 o 
  19   3   6       57.96       49.79     11.64 o 
  20   3   6      219.96      244.65     14.03 o 
  21   3   6       70.34      109.52     14.69 o 
  22   3   6        6.95       64.06     27.58 o 
  23   3   6      121.03      141.76     48.35 o 
   0   4   6      162.62      161.97      9.10 o 
   1   4   6      329.65      304.54      7.59 o 
   2   4   6      662.42      721.77     10.80 o 
   3   4   6      256.09      220.72      5.75 o 
   4   4   6      357.47      378.49     11.16 o 
   5   4   6      169.55      198.90      6.43 o 
   6   4   6      828.08      759.45     12.82 o 
   7   4   6      234.14      242.69     22.30 o 
   8   4   6      493.68      491.51     10.80 o 
   9   4   6      565.38      545.91     11.58 o 
  10   4   6      174.41      192.56      7.53 o 
  11   4   6      160.47      182.64      7.59 o 
  12   4   6      793.88      913.70     14.90 o 
  13   4   6     1121.95     1134.12     18.45 o 
  14   4   6      102.67       94.00      8.34 o 
  15   4   6       74.04       78.41      8.47 o 
  16   4   6      120.48      121.00      9.94 o 
  17   4   6       65.31       47.82     10.11 o 
  18   4   6       52.00       27.69     10.53 o 
  19   4   6       72.81       63.65     12.85 o 
  20   4   6      157.80      135.04     14.31 o 
  21   4   6       34.33       56.21     28.06 o 
  22   4   6        6.35       22.70     29.34 o 
  23   4   6       28.38       14.40     27.34 o 
   1   5   6       17.50       35.74      4.36 o 
   2   5   6      129.65      106.44      6.21 o 
   3   5   6      292.93      300.46      7.53 o 
   4   5   6      208.84      198.69      6.94 o 
   5   5   6      726.66      670.47     12.50 o 
   6   5   6      207.00      215.87      7.28 o 
   7   5   6      260.97      249.64     11.58 o 
   8   5   6      144.94      148.50      8.10 o 
   9   5   6      268.99      279.62     10.10 o 
  10   5   6      147.99      159.14      7.53 o 
  11   5   6      385.98      386.73     10.22 o 
  12   5   6      103.07       82.19      7.28 o 
  13   5   6       55.18       54.63      7.49 o 
  14   5   6      189.93      181.63      8.71 o 
  15   5   6       41.29       57.33      8.12 o 
  16   5   6      192.28      222.61     24.79 o 
  17   5   6       28.59       43.91     10.11 o 
  18   5   6      208.43      189.24     12.82 o 
  19   5   6       47.90       62.64     18.59 o 
  20   5   6      176.65      200.77     21.50 o 
  21   5   6       50.29       39.43     28.23 o 
  22   5   6       49.58       13.63     35.11 o 
  23   5   6       97.23       99.39     35.93 o 
   0   6   6      336.78      337.18     10.74 o 
   1   6   6      652.78      613.25      9.73 o 
   2   6   6      284.05      257.86      5.17 o 
   3   6   6     1317.43     1313.74     30.16 o 
   4   6   6      220.63      232.22      7.74 o 
   5   6   6      835.89      837.85     17.48 o 
   6   6   6      434.39      433.56     16.11 o 
   7   6   6      536.58      570.24     24.79 o 
   8   6   6       50.82       45.16      7.43 o 
   9   6   6      554.08      558.54     12.40 o 
  10   6   6       13.73        5.83      6.55 o 
  11   6   6      327.31      354.36      9.63 o 
  12   6   6      239.25      233.68      9.50 o 
  13   6   6      951.04      985.45     16.47 o 
  14   6   6      292.13      286.04      9.73 o 
  15   6   6      210.53      245.14      9.90 o 
  16   6   6       23.20       35.13      9.35 o 
  17   6   6       11.46       21.91     10.80 o 
  18   6   6       16.03       34.83     11.72 o 
  19   6   6       38.75       51.06     13.88 o 
  20   6   6       23.98       -7.84     25.17 o 
  21   6   6       39.32      107.03     36.77 o 
  22   6   6       10.72       37.54     33.95 o 
   1   7   6      763.17      847.53     12.50 o 
   2   7   6     1015.60     1075.87     15.27 o 
   3   7   6     2232.65     2217.55     29.94 o 
   4   7   6     1215.80     1305.68     21.25 o 
   5   7   6      255.08      224.57     13.63 o 
   6   7   6       59.97       90.08      8.71 o 
   7   7   6      703.20      711.55     13.45 o 
   8   7   6      894.91     1035.72     41.74 o 
   9   7   6       37.87       54.73      6.55 o 
  10   7   6      319.74      313.69     14.47 o 
  11   7   6      194.08      164.45      8.86 o 
  12   7   6      595.60      622.75     13.65 o 
  13   7   6       47.08       47.45      7.28 o 
  14   7   6       77.11       67.99      7.87 o 
  15   7   6        3.38       10.05      8.47 o 
  16   7   6      153.87      141.33     10.22 o 
  17   7   6      146.82      170.06     12.31 o 
  18   7   6       69.24       85.11     12.99 o 
  19   7   6       24.88       55.62     23.62 o 
  20   7   6        7.71      -28.38     28.38 o 
  21   7   6       15.23       14.03     25.07 o 
  22   7   6       70.62      140.02     31.37 o 
   0   8   6      651.96      680.16     19.84 o 
   1   8   6     1628.54     1597.63     27.71 o 
   2   8   6       16.59       19.04      4.55 o 
   3   8   6       80.16       92.96      5.92 o 
   4   8   6     1856.36     2007.90     28.87 o 
   5   8   6      186.60      212.19     10.34 o 
   6   8   6      224.69      222.89      9.48 o 
   7   8   6       43.72       44.99     11.58 o 
   8   8   6      183.34      171.18     11.98 o 
   9   8   6      249.99      242.12      8.34 o 
  10   8   6       98.96      100.13     20.24 o 
  11   8   6       37.37       77.74     22.32 o 
  12   8   6       16.15       24.46      9.45 o 
  13   8   6       95.75      105.72     14.89 o 
  14   8   6      133.40      114.97     13.23 o 
  15   8   6       28.24       41.83     11.97 o 
  16   8   6      651.49      622.24     24.24 o 
  17   8   6       23.22       39.51     16.33 o 
  18   8   6       98.15      164.12     26.94 o 
  19   8   6       13.79       21.05     28.71 o 
  20   8   6      109.32      114.07     24.54 o 
  21   8   6       74.40      137.27     42.57 o 
   1   9   6      602.43      673.95     16.33 o 
   2   9   6      458.34      425.59     14.29 o 
   3   9   6      819.68      839.24     14.65 o 
   4   9   6      186.96      187.38     18.18 o 
   5   9   6       13.02        6.44      8.25 o 
   6   9   6      912.67      850.42     29.74 o 
   7   9   6      212.48      192.03      9.73 o 
   8   9   6     1294.80     1338.53     22.70 o 
   9   9   6       82.62       73.14      8.53 o 
  10   9   6        1.32        8.54      6.73 o 
  11   9   6      382.63      403.25     24.37 o 
  12   9   6      357.91      374.78     38.01 o 
  13   9   6       32.29       41.48     10.75 o 
  14   9   6       32.59       37.20     10.28 o 
  15   9   6      372.44      386.84     40.08 o 
  16   9   6       16.25       39.82     26.03 o 
  17   9   6       23.19       -5.72     19.89 o 
  18   9   6       23.99       17.37     23.97 o 
  19   9   6       51.29       71.92     22.85 o 
  20   9   6      124.05      143.73     36.59 o 
  21   9   6       73.22       79.05     35.06 o 
   0  10   6      641.32      602.47     22.32 o 
   1  10   6      384.71      376.43     13.72 o 
   2  10   6      242.35      235.41     18.17 o 
   3  10   6       36.98       32.63     12.40 o 
   4  10   6      249.51      231.55     11.14 o 
   5  10   6       73.16       75.30      8.53 o 
   6  10   6      326.63      321.12     12.40 o 
   7  10   6      252.03      227.32     23.55 o 
   8  10   6      279.53      287.54     16.53 o 
   9  10   6       23.25       15.21      8.34 o 
  10  10   6      299.42      255.38     12.10 o 
  11  10   6      609.65      609.43     41.32 o 
  12  10   6      195.30      181.81      9.94 o 
  13  10   6       42.52       59.74     24.37 o 
  14  10   6       24.40       78.33     62.82 o 
  15  10   6       10.72      -18.58     21.03 o 
  16  10   6      120.54      141.37     21.65 o 
  17  10   6      106.91      107.45     52.90 o 
  18  10   6       10.42       66.89     22.25 o 
  19  10   6       11.62       13.55     34.09 o 
  20  10   6       62.09      134.36     36.81 o 
   1  11   6      118.72      123.63     10.80 o 
   2  11   6      229.90      224.55     19.42 o 
   3  11   6        8.56       22.45     11.12 o 
   4  11   6      300.01      272.70      8.68 o 
   5  11   6      151.73      135.38      8.47 o 
   6  11   6       89.75       86.19      8.71 o 
   7  11   6       63.47       76.51     11.98 o 
   8  11   6      191.52      195.74     10.47 o 
   9  11   6      139.92      130.46     16.53 o 
  10  11   6      327.81      299.43     12.31 o 
  11  11   6      220.92      234.93     13.38 o 
  12  11   6       18.20        1.88     29.34 o 
  13  11   6       14.60        8.53      9.92 o 
  14  11   6       61.11       63.35      9.68 o 
  15  11   6      316.81      267.25     25.21 o 
  16  11   6       11.05       -0.74     20.27 o 
  17  11   6        7.92       18.70     52.90 o 
  18  11   6      192.23      271.80     59.92 o 
  19  11   6      335.44      323.51     74.39 o 
   0  12   6       69.90       57.85     14.05 o 
   1  12   6       75.64       80.77     15.71 o 
   2  12   6      433.92      451.23     15.19 o 
   3  12   6      168.78      174.95     11.47 o 
   4  12   6       63.60       81.44     10.34 o 
   5  12   6      194.57      187.60      9.30 o 
   6  12   6      148.62      164.31     12.81 o 
   7  12   6      371.96      375.24     31.82 o 
   8  12   6       30.12       45.81      9.88 o 
   9  12   6       48.04       31.49     32.64 o 
  10  12   6       29.00       33.33     12.40 o 
  11  12   6       30.48       36.09     13.99 o 
  12  12   6      250.85      223.92     22.73 o 
  13  12   6        0.49       15.14     22.32 o 
  14  12   6       47.18       48.98     10.74 o 
  15  12   6       63.32       52.06     11.37 o 
  16  12   6      204.14      188.61     15.87 o 
  17  12   6      141.11      139.28     51.24 o 
  18  12   6      116.43      184.28     26.43 o 
   1  13   6        0.75        3.92     11.58 o 
   2  13   6        4.88      -11.98     11.98 o 
   3  13   6       28.11       16.27     11.38 o 
   4  13   6       47.24       45.74     25.21 o 
   5  13   6      158.57      153.13     14.13 o 
   6  13   6      148.66      153.92     32.24 o 
   7  13   6       71.68       73.94     10.92 o 
   8  13   6      113.89      103.23     11.38 o 
   9  13   6      126.96      150.60     16.53 o 
  10  13   6      256.70      280.60     17.36 o 
  11  13   6       67.10       79.53     16.59 o 
  12  13   6       41.41       50.62     15.28 o 
  13  13   6       63.38       55.72     17.95 o 
  14  13   6       43.52       62.00     38.43 o 
  15  13   6      130.60      232.48     39.45 o 
  16  13   6        7.26       41.56     33.01 o 
  17  13   6       47.90       81.00     52.06 o 
   0  14   6       12.27       15.69     17.36 o 
   1  14   6       24.33       20.57     10.69 o 
   2  14   6       69.22       74.08     39.66 o 
   3  14   6       68.10       69.52     11.30 o 
   4  14   6       77.68       76.85     13.38 o 
   5  14   6      230.76      213.43     18.60 o 
   6  14   6       29.26       40.60     12.22 o 
   7  14   6      124.93      131.22     16.53 o 
   8  14   6       38.29       60.44     15.99 o 
   9  14   6       96.64       99.77     16.82 o 
  10  14   6       38.38       22.41     16.53 o 
  11  14   6       11.57       13.33     27.27 o 
  12  14   6       62.03       60.42     47.93 o 
  13  14   6      115.81      134.07     22.60 o 
  14  14   6       63.13       47.11     33.31 o 
  15  14   6       45.24       46.53     34.76 o 
   1  15   6       39.56       43.30     13.72 o 
   2  15   6        1.60        8.00     14.47 o 
   3  15   6       58.00       56.74     15.69 o 
   4  15   6       34.95       32.85     38.84 o 
   5  15   6       56.50       28.92     19.28 o 
   6  15   6       37.89       35.54     17.42 o 
   7  15   6       27.28       58.52     19.85 o 
   8  15   6       11.99       33.08     20.65 o 
   9  15   6       74.29       58.84     26.87 o 
  10  15   6      385.48      430.49     54.13 o 
  11  15   6       67.76       78.27     21.77 o 
  12  15   6       51.39       76.31     36.69 o 
  13  15   6        1.79       55.14     37.71 o 
   0  16   6      143.23       53.73     38.84 o 
   1  16   6       33.47       46.13     22.22 o 
   2  16   6       72.69       40.17     21.32 o 
   3  16   6       32.08       11.68     20.00 o 
   4  16   6        1.51       -3.71     23.02 o 
   5  16   6       21.91       45.47     38.84 o 
   6  16   6       96.92      174.38     52.90 o 
   7  16   6       10.44        6.62     40.48 o 
   8  16   6      132.88      176.86     47.94 o 
   9  16   6      119.98      140.49     47.94 o 
  10  16   6       17.28       70.26     58.68 o 
  11  16   6       26.80      -31.89     31.89 o 
   1  17   6      170.88      156.60     22.62 o 
   2  17   6       15.68       22.32     26.43 o 
   3  17   6      275.97      240.30     31.13 o 
   4  17   6      137.45       91.74     42.16 o 
   5  17   6       14.36       26.43     42.96 o 
   6  17   6       40.83       47.84     50.82 o 
   7  17   6      137.17      163.64     51.23 o 
   2  18   6       12.86       37.20     46.27 o 
   3  18   6       39.49      -38.01     38.01 o 
   2   0   7     1378.44     1520.61     25.63 o 
   4   0   7      710.62      824.76     17.36 o 
   6   0   7      222.90      223.96     11.58 o 
   8   0   7       70.05       74.38     10.74 o 
  10   0   7     1291.49     1370.22     26.43 o 
  12   0   7      202.62      186.76     11.58 o 
  14   0   7      724.56      823.96     21.48 o 
  16   0   7      142.51      107.43     14.05 o 
  18   0   7       47.97       34.70     17.36 o 
  20   0   7       59.68       35.53     18.17 o 
  22   0   7      107.84       -0.84     46.27 o 
   0   1   7      201.24      224.80      9.90 o 
   1   1   7       74.34      103.92      5.84 o 
   2   1   7       14.48       29.27      5.52 o 
   3   1   7      485.77      477.09      9.05 o 
   4   1   7       66.57       50.74      5.84 o 
   5   1   7      137.71      115.15     14.89 o 
   6   1   7      200.25      218.59      8.19 o 
   7   1   7      269.23      300.09      9.35 o 
   8   1   7      375.47      422.48     10.22 o 
   9   1   7      491.02      488.44     10.71 o 
  10   1   7      211.26      216.73      8.47 o 
  11   1   7      422.13      443.25     10.47 o 
  12   1   7      348.48      327.76      9.63 o 
  13   1   7      173.14      163.87     14.05 o 
  14   1   7      108.76       84.81      9.05 o 
  15   1   7      426.66      418.89     16.53 o 
  16   1   7       62.47       36.15     12.81 o 
  17   1   7      104.17      104.56     16.13 o 
  18   1   7      348.27      336.75     14.90 o 
  19   1   7       19.87       20.60     13.13 o 
  20   1   7        9.77       26.85     14.03 o 
  21   1   7      164.18      141.28     17.50 o 
  22   1   7       44.26       15.07     29.64 o 
  23   1   7      107.26      125.19    128.51 o 
   1   2   7      165.87      162.10      7.85 o 
   2   2   7      420.03      449.93      9.05 o 
   3   2   7      432.88      404.47     12.40 o 
   4   2   7      335.71      307.87     13.63 o 
   5   2   7       47.54       52.89      6.94 o 
   6   2   7      304.76      289.14     10.76 o 
   7   2   7      387.24      420.64     17.35 o 
   8   2   7      476.91      492.44     25.21 o 
   9   2   7      417.59      448.88     11.30 o 
  10   2   7      211.99      229.47     14.45 o 
  11   2   7      942.85      964.19     28.51 o 
  12   2   7      437.95      425.57     10.22 o 
  13   2   7      168.03      155.37     10.74 o 
  14   2   7      702.55      728.62     14.31 o 
  15   2   7      326.15      334.07     11.38 o 
  16   2   7      171.75      172.77     10.32 o 
  17   2   7       56.04       57.70     11.64 o 
  18   2   7      158.96      124.04     21.08 o 
  19   2   7       70.52       87.43     12.82 o 
  20   2   7       28.17       32.99     29.76 o 
  21   2   7      132.67      155.10     45.87 o 
  22   2   7        1.76       -6.49     25.78 o 
   0   3   7      122.19      125.63      9.10 o 
   1   3   7       49.23       42.73      8.67 o 
   2   3   7     1050.79     1126.39     16.07 o 
   3   3   7      289.87      271.01      7.28 o 
   4   3   7       87.44       73.67      8.26 o 
   5   3   7      211.90      224.16      7.15 o 
   6   3   7      244.50      280.64      9.10 o 
   7   3   7      431.04      452.73     17.35 o 
   8   3   7      352.30      382.68      9.94 o 
   9   3   7      229.59      227.91      9.05 o 
  10   3   7      233.20      228.01      9.63 o 
  11   3   7      175.15      136.61      8.47 o 
  12   3   7        3.75       -3.89      7.93 o 
  13   3   7      296.58      279.72      9.50 o 
  14   3   7       15.46       17.42      7.28 o 
  15   3   7       70.02       66.49      9.30 o 
  16   3   7       53.82       34.96     10.22 o 
  17   3   7      564.61      599.45     17.53 o 
  18   3   7       39.51       37.70     12.82 o 
  19   3   7      148.63      142.63     33.47 o 
  20   3   7      160.95      173.57     19.40 o 
  21   3   7       13.10       30.13     25.77 o 
  22   3   7       48.40       76.44     26.99 o 
   1   4   7      282.62      297.92     10.74 o 
   2   4   7      299.32      306.65     11.16 o 
   3   4   7      868.09      833.90     12.85 o 
   4   4   7       89.20      122.06      6.55 o 
   5   4   7      376.70      385.17     17.35 o 
   6   4   7      231.39      204.40      7.15 o 
   7   4   7     1966.72     2118.13     26.35 o 
   8   4   7       81.04       83.85      7.87 o 
   9   4   7      368.78      322.66     22.73 o 
  10   4   7       93.08       98.46      7.59 o 
  11   4   7       78.23       52.90      7.28 o 
  12   4   7      690.20      742.12     13.40 o 
  13   4   7       77.47       83.26      7.87 o 
  14   4   7      519.22      509.91     11.69 o 
  15   4   7       86.30       75.91     13.22 o 
  16   4   7      300.45      275.15     12.31 o 
  17   4   7       74.51       86.99     11.64 o 
  18   4   7       32.23       34.32     12.70 o 
  19   4   7       30.42       28.23     18.59 o 
  20   4   7       12.19       34.09     26.29 o 
  21   4   7      104.99      146.45     29.78 o 
  22   4   7       78.83      118.74     29.15 o 
   0   5   7      321.95      387.60     14.05 o 
   1   5   7     1318.90     1250.66     25.63 o 
   2   5   7     1172.40     1239.86     17.50 o 
   3   5   7      579.00      611.72     14.45 o 
   4   5   7      331.21      335.60      9.94 o 
   5   5   7     1918.26     1942.76     27.17 o 
   6   5   7       67.47       94.97      6.70 o 
   7   5   7      434.43      402.14      9.63 o 
   8   5   7      292.46      292.13      9.05 o 
   9   5   7      607.42      621.39     12.70 o 
  10   5   7      169.95      167.09      8.53 o 
  11   5   7      254.01      229.42      8.78 o 
  12   5   7      472.29      482.48     11.38 o 
  13   5   7      100.38      110.19      7.87 o 
  14   5   7      164.66      182.88      9.05 o 
  15   5   7      362.75      376.64     12.47 o 
  16   5   7      113.03      125.97     14.45 o 
  17   5   7      264.66      235.01     13.72 o 
  18   5   7       64.69       83.91     22.72 o 
  19   5   7       19.68       50.19     16.64 o 
  20   5   7        6.18       -6.54     43.39 o 
  21   5   7        1.67       10.01     27.98 o 
  22   5   7       96.21      108.34     30.77 o 
   1   6   7      965.36      917.35     32.24 o 
   2   6   7      269.91      304.49     12.81 o 
   3   6   7     2639.15     2811.65     37.19 o 
   4   6   7     1011.78     1060.40     18.01 o 
   5   6   7      223.98      233.58      7.53 o 
   6   6   7      541.15      576.55     11.97 o 
   7   6   7      834.50      813.61     33.88 o 
   8   6   7      473.19      454.69     11.72 o 
   9   6   7       54.64       32.39      6.94 o 
  10   6   7        8.63       -9.48      9.48 o 
  11   6   7      175.53      190.12      7.87 o 
  12   6   7       30.95       43.37      7.00 o 
  13   6   7      404.26      383.56     11.99 o 
  14   6   7      112.20      136.22     21.50 o 
  15   6   7        4.50       -7.52     12.10 o 
  16   6   7      278.61      272.51     13.40 o 
  17   6   7        1.20       65.11     33.88 o 
  18   6   7      102.13       96.33     16.65 o 
  19   6   7       21.84       24.03     22.58 o 
  20   6   7      111.20      123.49     24.94 o 
  21   6   7       70.90       92.42     25.17 o 
   0   7   7       89.80      120.65      5.79 o 
   1   7   7     2528.47     2694.55     56.61 o 
   2   7   7       49.84       60.06      5.84 o 
   3   7   7       37.12       49.96      6.71 o 
   4   7   7      116.45      119.25      9.50 o 
   5   7   7      437.63      376.95     13.63 o 
   6   7   7      264.56      288.94     17.35 o 
   7   7   7       72.04       54.98      5.75 o 
   8   7   7      376.53      368.20      8.78 o 
   9   7   7      491.56      473.98     16.53 o 
  10   7   7      141.95      125.01      8.53 o 
  11   7   7      132.98      136.26      8.78 o 
  12   7   7       70.64       98.52     14.87 o 
  13   7   7       15.59        3.09      8.60 o 
  14   7   7       73.92       70.83      9.92 o 
  15   7   7      109.41      104.49     10.47 o 
  16   7   7       58.15       41.11     10.22 o 
  17   7   7       43.42       51.22     15.74 o 
  18   7   7      145.87      152.44     39.66 o 
  19   7   7      138.13      154.07     24.53 o 
  20   7   7       39.43       51.42     22.94 o 
  21   7   7        7.65       15.21     42.14 o 
   1   8   7      113.54       88.35     10.22 o 
   2   8   7        1.91       -9.73      9.73 o 
   3   8   7      336.08      341.05     14.45 o 
   4   8   7      134.70      124.13      8.06 o 
   5   8   7      188.79      169.43      8.71 o 
   6   8   7       10.97       -1.90     10.32 o 
   7   8   7      317.90      367.78     16.53 o 
   8   8   7      229.48      221.67     14.87 o 
   9   8   7      110.43       92.96      5.92 o 
  10   8   7      292.35      345.49     11.52 o 
  11   8   7      139.62      170.68      9.63 o 
  12   8   7       48.67       67.39     14.45 o 
  13   8   7       28.94       37.23     11.30 o 
  14   8   7      142.60      185.69     23.15 o 
  15   8   7       34.68       25.90     12.50 o 
  16   8   7      294.22      285.92     26.44 o 
  17   8   7       34.46       39.02     48.35 o 
  18   8   7       82.17      105.19     24.41 o 
  19   8   7       17.39       29.32     26.38 o 
  20   8   7       85.74      107.72     26.90 o 
   0   9   7      476.38      391.72     19.00 o 
   1   9   7      185.88      193.71     12.31 o 
   2   9   7      257.32      214.83     30.58 o 
   3   9   7      659.63      630.02     19.42 o 
   4   9   7      680.42      621.33     28.92 o 
   5   9   7      152.57      142.67      8.10 o 
   6   9   7       18.43       10.00     16.13 o 
   7   9   7       54.66       58.15      8.12 o 
   8   9   7       77.12       66.79     15.29 o 
   9   9   7       58.48       27.27      9.35 o 
  10   9   7      120.34       82.88     21.08 o 
  11   9   7      147.85      122.77      7.64 o 
  12   9   7       91.32       96.99     16.11 o 
  13   9   7      232.64      278.32     15.69 o 
  14   9   7       65.07       88.24     11.69 o 
  15   9   7      288.78      334.08     33.89 o 
  16   9   7      123.74      144.68     24.91 o 
  17   9   7      303.52      231.67     31.40 o 
  18   9   7      112.41      130.89     49.17 o 
  19   9   7       25.22       51.53     29.76 o 
   1  10   7       68.24       76.88     11.30 o 
   2  10   7      124.51      129.24     10.11 o 
   3  10   7      572.96      564.82     16.21 o 
   4  10   7      538.77      480.39     11.00 o 
   5  10   7       94.47       83.96      7.12 o 
   6  10   7      265.17      263.18     10.10 o 
   7  10   7      180.69      151.71     21.50 o 
   8  10   7      195.16      194.77     11.38 o 
   9  10   7      383.85      409.54     14.57 o 
  10  10   7       54.32       70.64     10.22 o 
  11  10   7       39.48       57.56     11.62 o 
  12  10   7       71.72       56.90     16.53 o 
  13  10   7      157.52      152.06     10.75 o 
  14  10   7      109.50      176.60     15.69 o 
  15  10   7      408.16      408.40     29.57 o 
  16  10   7       93.46       99.38     23.15 o 
  17  10   7        2.53       18.67     21.47 o 
  18  10   7        1.57       14.22     27.94 o 
   0  11   7      214.31      213.22     17.36 o 
   1  11   7       84.67       89.28     11.10 o 
   2  11   7      241.88      218.62     15.71 o 
   3  11   7        9.49       11.08     10.10 o 
   4  11   7      205.18      180.95     12.08 o 
   5  11   7        6.27       -1.35      7.86 o 
   6  11   7      181.83      172.31      8.10 o 
   7  11   7      157.21      155.85     28.92 o 
   8  11   7       86.41       94.68     30.58 o 
   9  11   7       94.55      107.24     13.65 o 
  10  11   7       80.24       83.49     11.38 o 
  11  11   7      341.07      334.38     37.19 o 
  12  11   7      230.55      312.58     19.85 o 
  13  11   7       68.16       58.96     22.47 o 
  14  11   7      183.34      145.24     23.78 o 
  15  11   7       77.14       65.35     10.75 o 
  16  11   7      191.80      233.82     35.95 o 
  17  11   7      148.83      163.23     24.07 o 
   1  12   7      320.40      324.82     15.48 o 
   2  12   7       55.73       59.50     20.24 o 
   3  12   7      245.21      242.93     13.28 o 
   4  12   7       84.10      113.24     33.06 o 
   5  12   7       26.53       34.33     11.30 o 
   6  12   7       83.51       88.07      9.25 o 
   7  12   7      129.39      144.93     17.78 o 
   8  12   7       11.45       -8.35     11.56 o 
   9  12   7       35.99       36.18     11.56 o 
  10  12   7      249.85      218.57     17.35 o 
  11  12   7       80.58       89.10     38.84 o 
  12  12   7       38.80       52.75     19.02 o 
  13  12   7       80.00      112.86     22.51 o 
  14  12   7       39.79       69.92     22.33 o 
  15  12   7       62.70       79.09     25.39 o 
  16  12   7      239.13      256.36     39.41 o 
   0  13   7       60.69       28.10     15.69 o 
   1  13   7        8.73       13.22     10.80 o 
   2  13   7      263.25      243.74     13.44 o 
   3  13   7       37.74       40.94     12.50 o 
   4  13   7       68.42       45.47     13.72 o 
   5  13   7       31.82       48.76     14.03 o 
   6  13   7      207.91      227.08     16.65 o 
   7  13   7       51.51       70.42     14.83 o 
   8  13   7      210.40      216.52     15.12 o 
   9  13   7       17.12      -21.03     21.03 o 
  10  13   7       21.52        6.09     21.38 o 
  11  13   7       95.78       61.01     22.51 o 
  12  13   7      171.29      220.89     61.58 o 
  13  13   7      154.35      171.65     46.27 o 
  14  13   7       33.81       81.90     35.13 o 
  15  13   7       59.87      120.65     52.90 o 
   1  14   7      135.34      153.77     15.99 o 
   2  14   7       84.48       74.56     14.31 o 
   3  14   7       23.70      -10.01     16.53 o 
   4  14   7       20.87      -12.08     30.58 o 
   5  14   7       25.67       16.71     14.09 o 
   6  14   7       41.45       42.46     17.77 o 
   7  14   7       16.15        0.40     19.19 o 
   8  14   7       85.78      116.78     33.47 o 
   9  14   7       91.61      138.47     23.15 o 
  10  14   7       35.43       46.73     22.90 o 
  11  14   7      252.31      274.83     64.87 o 
  12  14   7       71.72       85.20     23.05 o 
  13  14   7       80.07       91.22     45.03 o 
   0  15   7       45.13       70.26     30.58 o 
   1  15   7       29.73        5.58     25.21 o 
   2  15   7       21.44       72.19     18.14 o 
   3  15   7      194.23      212.13     19.25 o 
   4  15   7       32.52       30.24     17.75 o 
   5  15   7        6.72        7.69     23.14 o 
   6  15   7        4.61       67.48     40.08 o 
   7  15   7       16.01       36.39     20.81 o 
   8  15   7        1.12       31.24     26.03 o 
   9  15   7       74.43       83.73     24.00 o 
  10  15   7      119.99      146.72     31.82 o 
  11  15   7       11.49       27.01     24.81 o 
   1  16   7       32.74      -16.17     27.89 o 
   2  16   7       88.02      140.96     52.48 o 
   3  16   7       96.79       97.53     30.58 o 
   4  16   7      328.58      372.72     41.32 o 
   5  16   7       34.04       86.79     33.06 o 
   6  16   7       37.38       69.64     28.11 o 
   7  16   7       16.34        0.23     28.05 o 
   8  16   7       10.34       78.09     21.21 o 
   0  17   7       85.62      151.23     48.75 o 
   1  17   7      166.51      112.38     48.75 o 
   2  17   7       51.96       79.33     26.43 o 
   3  17   7       80.79       86.79     50.42 o 
   4  17   7       24.36       40.48     42.96 o 
   0   0   8      776.90     1005.76     30.58 o 
   2   0   8      483.73      527.26     14.89 o 
   4   0   8       43.98       58.68      9.10 o 
   6   0   8      717.29      718.16     19.84 o 
   8   0   8      224.86      197.89     13.22 o 
  10   0   8      591.75      585.10     15.69 o 
  12   0   8      611.36      664.43     18.17 o 
  14   0   8      441.45      464.46     19.00 o 
  16   0   8      212.73      240.49     16.53 o 
  18   0   8      106.97      154.54     19.84 o 
  20   0   8      532.67      704.11     78.52 o 
   1   1   8     1643.08     1695.55     21.32 o 
   2   1   8      427.05      463.46     10.22 o 
   3   1   8      281.66      298.87      8.53 o 
   4   1   8      165.89      163.76     12.40 o 
   5   1   8        9.99       23.59      7.53 o 
   6   1   8      175.88      154.23      8.78 o 
   7   1   8      134.53      135.78     22.72 o 
   8   1   8       22.65       19.00      7.74 o 
   9   1   8       36.97       19.79      9.92 o 
  10   1   8      199.92      151.36      8.19 o 
  11   1   8      231.44      250.02     11.58 o 
  12   1   8      268.00      285.88      9.63 o 
  13   1   8      232.10      232.95      9.88 o 
  14   1   8      232.22      209.66     14.45 o 
  15   1   8        2.05       -2.00     20.67 o 
  16   1   8       96.57       94.11     14.87 o 
  17   1   8       26.38       50.73     20.26 o 
  18   1   8       95.53       98.74     33.06 o 
  19   1   8       87.27       47.91     18.86 o 
  20   1   8       33.87       43.14     26.74 o 
  21   1   8       75.53      105.60     49.58 o 
   0   2   8      781.31      916.50     19.84 o 
   1   2   8      128.41      147.09     11.58 o 
   2   2   8      188.95      181.70      8.71 o 
   3   2   8      640.75      626.66     12.23 o 
   4   2   8      197.69      171.01     16.53 o 
   5   2   8      410.92      412.36     10.47 o 
   6   2   8     1033.70     1121.10     18.40 o 
   7   2   8      194.81      194.00      8.34 o 
   8   2   8      393.66      376.32     10.85 o 
   9   2   8      271.08      274.67     26.03 o 
  10   2   8      397.75      400.23     11.58 o 
  11   2   8       52.33       23.12      9.90 o 
  12   2   8      496.29      542.52     25.63 o 
  13   2   8      109.52      101.50      8.78 o 
  14   2   8      245.72      235.53     10.47 o 
  15   2   8      128.60      154.18     10.22 o 
  16   2   8       78.28       70.43     16.11 o 
  17   2   8       17.23       23.75     11.97 o 
  18   2   8       32.72       37.40     15.92 o 
  19   2   8       68.94       49.08     45.87 o 
  20   2   8      112.26      137.44     31.42 o 
  21   2   8        2.24       31.80     31.64 o 
   1   3   8     1120.48     1177.28     17.53 o 
   2   3   8      269.43      295.99     10.34 o 
   3   3   8      568.71      582.43     11.97 o 
   4   3   8       49.55       71.79     11.56 o 
   5   3   8       29.24       37.18      8.26 o 
   6   3   8       99.63       92.96     14.05 o 
   7   3   8      159.29      118.91      8.68 o 
   8   3   8      189.59      156.10      8.19 o 
   9   3   8      135.94      130.80      7.87 o 
  10   3   8      202.01      239.07      9.14 o 
  11   3   8       11.49       18.75     14.87 o 
  12   3   8      580.07      569.09     18.18 o 
  13   3   8       42.17       43.40      8.93 o 
  14   3   8      289.20      280.53     11.97 o 
  15   3   8       25.40       17.88      9.05 o 
  16   3   8       93.99      106.53     10.80 o 
  17   3   8       71.43       92.19     23.15 o 
  18   3   8       53.43       79.08     24.79 o 
  19   3   8       74.62       98.74     19.00 o 
  20   3   8      264.93      250.57     52.48 o 
  21   3   8      224.92      185.12     73.14 o 
   0   4   8     1074.77     1054.51     23.15 o 
   1   4   8       44.87       30.08      7.28 o 
   2   4   8       66.09       54.51      7.28 o 
   3   4   8      706.49      705.76     13.50 o 
   4   4   8      647.92      669.03     13.30 o 
   5   4   8      364.58      370.09      9.14 o 
   6   4   8      577.07      632.28     23.14 o 
   7   4   8      266.50      226.31     14.47 o 
   8   4   8      188.14      157.14      8.19 o 
   9   4   8      106.73      119.21      9.08 o 
  10   4   8      182.29      171.83      8.86 o 
  11   4   8      411.67      358.66     11.30 o 
  12   4   8      430.31      425.91     19.42 o 
  13   4   8      162.38      166.11     16.53 o 
  14   4   8       81.40       79.51     20.24 o 
  15   4   8      170.06      170.13     10.80 o 
  16   4   8       59.24       79.43     12.47 o 
  17   4   8       41.60       34.44     22.73 o 
  18   4   8      105.06      108.23     17.67 o 
  19   4   8      130.68      142.85     24.80 o 
  20   4   8      261.79      285.67     68.59 o 
  21   4   8        8.23      -33.63     47.09 o 
   1   5   8      124.58      102.28      6.70 o 
   2   5   8       68.18       64.08      9.05 o 
   3   5   8      109.06      104.57     14.45 o 
   4   5   8      711.78      681.59     13.40 o 
   5   5   8      361.55      341.27     29.76 o 
   6   5   8       68.89       37.30     10.74 o 
   7   5   8       25.36       18.60      7.00 o 
   8   5   8       96.04       86.27     16.93 o 
   9   5   8      218.53      226.62      8.47 o 
  10   5   8       78.15       60.28      8.71 o 
  11   5   8       81.32       71.89     12.80 o 
  12   5   8       22.90       35.58     18.59 o 
  13   5   8       91.95      101.63      8.71 o 
  14   5   8      168.57      138.93     10.47 o 
  15   5   8       58.76       63.33     10.71 o 
  16   5   8       83.53       70.03     17.35 o 
  17   5   8      198.09      192.46     19.82 o 
  18   5   8      214.89      215.41     30.16 o 
  19   5   8      118.28      170.42     25.70 o 
  20   5   8       69.16      106.76     32.64 o 
   0   6   8       22.80        9.90      8.26 o 
   1   6   8       82.49       70.72     16.95 o 
   2   6   8      402.28      388.85     11.10 o 
   3   6   8      290.78      284.57      9.73 o 
   4   6   8      507.83      485.78     11.64 o 
   5   6   8       16.07        4.61     11.58 o 
   6   6   8      262.05      269.75      9.73 o 
   7   6   8      664.39      615.94     15.75 o 
   8   6   8      469.30      473.65     20.24 o 
   9   6   8      111.70      119.64      9.92 o 
  10   6   8      117.34      100.66      7.28 o 
  11   6   8        4.29       24.56     10.34 o 
  12   6   8       44.96       51.09      8.19 o 
  13   6   8        1.31        1.05     10.47 o 
  14   6   8       18.87        1.50     16.95 o 
  15   6   8        3.63       17.97     19.02 o 
  16   6   8       59.73       75.89     21.91 o 
  17   6   8       64.74       64.28     14.90 o 
  18   6   8       72.85       84.27     37.61 o 
  19   6   8        7.36       67.09     42.98 o 
  20   6   8       20.76       25.61     32.24 o 
   1   7   8       65.05       60.05      3.97 o 
   2   7   8       63.07       67.62      9.92 o 
   3   7   8      358.81      343.12     12.81 o 
   4   7   8       83.15       70.22      7.76 o 
   5   7   8       57.12       31.34      7.76 o 
   6   7   8       59.01       49.75      9.50 o 
   7   7   8      821.76      881.34     24.39 o 
   8   7   8       97.02       91.88      9.08 o 
   9   7   8       95.87       97.55      9.08 o 
  10   7   8       76.98       78.83      9.08 o 
  11   7   8       20.57       11.05     10.85 o 
  12   7   8       19.19       11.57     13.70 o 
  13   7   8       18.93       52.03      8.38 o 
  14   7   8      127.29      115.14     11.52 o 
  15   7   8       14.32       17.35     17.35 o 
  16   7   8        2.22       28.21     34.29 o 
  17   7   8       13.48        9.48     41.34 o 
  18   7   8        7.43       16.95     23.37 o 
  19   7   8       59.05       55.93     47.93 o 
   0   8   8     1750.66     1872.68     46.27 o 
   1   8   8      284.10      270.44     12.28 o 
   2   8   8       33.64       22.65     12.81 o 
   3   8   8      333.66      349.67     13.63 o 
   4   8   8      861.57      823.80     16.65 o 
   5   8   8      259.40      247.56     17.77 o 
   6   8   8      277.58      301.61     10.11 o 
   7   8   8        5.24        5.37     11.99 o 
   8   8   8       95.56       90.03     18.60 o 
   9   8   8       34.16       28.44     10.11 o 
  10   8   8        9.40       27.67     16.53 o 
  11   8   8      218.96      234.98     10.52 o 
  12   8   8        5.50        3.42      9.14 o 
  13   8   8       94.01       93.72     15.83 o 
  14   8   8      279.55      285.62     18.90 o 
  15   8   8       41.07        8.26     38.84 o 
  16   8   8      273.12      235.31     26.45 o 
  17   8   8        9.22        2.68     24.12 o 
  18   8   8       11.46       65.87     24.36 o 
   1   9   8      163.63      175.09     11.38 o 
   2   9   8       48.66       75.38     12.81 o 
   3   9   8      242.97      214.74     11.52 o 
   4   9   8      674.61      631.39     13.50 o 
   5   9   8      157.32      149.43     12.81 o 
   6   9   8      286.34      276.29     10.11 o 
   7   9   8       57.98       49.02     11.99 o 
   8   9   8      415.17      390.64     13.28 o 
   9   9   8       76.70       85.65     12.10 o 
  10   9   8        5.67       20.86     20.24 o 
  11   9   8       45.93       62.37     12.55 o 
  12   9   8      176.69      179.71     15.71 o 
  13   9   8       42.48       59.23     25.21 o 
  14   9   8      295.99      320.33     24.82 o 
  15   9   8       54.24       73.95     23.55 o 
  16   9   8       23.95       29.85     23.23 o 
  17   9   8       33.15       66.08     20.35 o 
  18   9   8       83.74      131.61     39.63 o 
   0  10   8       26.27       10.74     14.89 o 
   1  10   8       97.72      109.00     11.69 o 
   2  10   8       31.05       43.72     17.78 o 
   3  10   8        0.20        2.16     11.56 o 
   4  10   8        2.99       26.25      9.63 o 
   5  10   8       37.45       35.96      6.65 o 
   6  10   8       76.70       47.18     10.25 o 
   7  10   8      153.21      141.39     11.16 o 
   8  10   8       41.53       29.74     11.98 o 
   9  10   8       33.09       28.93     11.06 o 
  10  10   8        9.24       11.12     10.80 o 
  11  10   8        6.95        2.86     18.60 o 
  12  10   8       38.37       45.19     15.00 o 
  13  10   8      119.86      149.94     21.53 o 
  14  10   8        9.23      -10.25     22.01 o 
  15  10   8       88.22      107.43     22.81 o 
  16  10   8       86.80       68.81     22.84 o 
  17  10   8       63.44       58.36     39.68 o 
   1  11   8       10.02       -7.88     15.29 o 
   2  11   8       38.40       40.98     15.71 o 
   3  11   8       29.11       35.53     13.07 o 
   4  11   8        9.09       -0.06     11.88 o 
   5  11   8      302.40      282.97     17.50 o 
   6  11   8       80.72       63.78     13.87 o 
   7  11   8       12.12       10.38     10.75 o 
   8  11   8        1.98       12.50     11.16 o 
   9  11   8       32.82       53.29     16.95 o 
  10  11   8      184.88      204.20     13.99 o 
  11  11   8      152.46      122.69     17.42 o 
  12  11   8       39.77       -1.75     22.49 o 
  13  11   8       78.11       53.94     34.71 o 
  14  11   8       23.26       20.95     33.47 o 
  15  11   8       37.21       39.44     23.41 o 
   0  12   8      253.30      236.35     19.00 o 
   1  12   8       82.78       95.86     18.60 o 
   2  12   8      117.15      144.92     25.61 o 
   3  12   8      130.96      151.36     15.06 o 
   4  12   8       77.69       87.92     19.82 o 
   5  12   8      159.42      136.00     15.48 o 
   6  12   8        8.99      -14.78     15.48 o 
   7  12   8       74.37       62.19     14.90 o 
   8  12   8      194.29      199.04     36.37 o 
   9  12   8       56.75       39.30     16.92 o 
  10  12   8       46.28       43.80     18.69 o 
  11  12   8       55.00       75.88     21.03 o 
  12  12   8       27.64       59.81     23.54 o 
  13  12   8       21.41       19.91     22.11 o 
  14  12   8       52.80       45.31     24.58 o 
   1  13   8       67.34       94.17     23.97 o 
   2  13   8       42.50       10.79     29.74 o 
   3  13   8       17.93       18.59     14.48 o 
   4  13   8       70.49      109.87     16.92 o 
   5  13   8       40.15       52.81     17.27 o 
   6  13   8      148.48      163.51     15.42 o 
   7  13   8       51.34       69.43     15.51 o 
   8  13   8        6.69       -1.34     20.35 o 
   9  13   8       46.55       53.41     22.45 o 
  10  13   8       94.18       98.82     21.63 o 
  11  13   8      113.09      161.09     24.40 o 
  12  13   8       65.45       56.44     23.29 o 
  13  13   8       59.12       75.21     45.47 o 
   0  14   8       53.59       31.42     21.48 o 
   1  14   8       95.76      104.33     17.23 o 
   2  14   8       32.19       68.53     19.66 o 
   3  14   8       34.16       18.60     24.39 o 
   4  14   8      102.64       91.06     15.75 o 
   5  14   8      114.33      154.03     21.55 o 
   6  14   8       30.17       37.89     25.70 o 
   7  14   8      145.16      152.42     24.58 o 
   8  14   8       15.59        1.90     22.81 o 
   9  14   8       13.07       35.09     22.11 o 
  10  14   8       29.76       37.13     26.03 o 
  11  14   8       37.47      -45.47     49.58 o 
   1  15   8       79.73       91.11     19.87 o 
   2  15   8       16.56       44.54     43.38 o 
   3  15   8       82.34       25.51     20.79 o 
   4  15   8       39.07       52.06     25.61 o 
   5  15   8        4.52       14.34     25.96 o 
   6  15   8       15.77       53.67     33.47 o 
   7  15   8       12.69       17.58     24.03 o 
   8  15   8      109.38      133.78     47.11 o 
   0  16   8      226.62      219.01     40.48 o 
   1  16   8       43.74       46.27     38.84 o 
   2  16   8      145.45       50.42     38.84 o 
   3  16   8        0.82        7.82     28.03 o 
   2   0   9      347.51      310.33     12.41 o 
   4   0   9      240.38      224.80     14.05 o 
   6   0   9      116.82      145.44     13.22 o 
   8   0   9      180.57      183.48     14.05 o 
  10   0   9      327.84      271.91     14.05 o 
  12   0   9      794.23      725.59     20.67 o 
  14   0   9      302.25      294.19     16.53 o 
  16   0   9      259.03      236.35     18.17 o 
  18   0   9       53.23       76.02     44.63 o 
   0   1   9      602.34      585.94     19.00 o 
   1   1   9       75.86       53.94      8.78 o 
   2   1   9       20.03       11.41      7.87 o 
   3   1   9       89.42       77.27      7.59 o 
   4   1   9      355.85      355.96     10.22 o 
   5   1   9      268.25      254.01      9.63 o 
   6   1   9      247.21      209.24      9.35 o 
   7   1   9       20.54       12.37      7.87 o 
   8   1   9      648.25      524.75     25.19 o 
   9   1   9        7.52        0.91      8.67 o 
  10   1   9        0.96        6.19      8.47 o 
  11   1   9      196.96      191.44     11.58 o 
  12   1   9      225.99      227.95     10.80 o 
  13   1   9      208.65      209.25     10.80 o 
  14   1   9       34.82       26.17      9.05 o 
  15   1   9       18.29       35.95     11.10 o 
  16   1   9       97.44      122.56     19.82 o 
  17   1   9        9.56       19.59     13.72 o 
  18   1   9       52.03       76.52     40.08 o 
  19   1   9       80.24      127.30     31.48 o 
   1   2   9      338.84      359.38     11.10 o 
   2   2   9      104.33       76.96      8.12 o 
   3   2   9      117.38      118.59     20.66 o 
   4   2   9      426.33      423.10     11.06 o 
   5   2   9       23.42       16.67      8.34 o 
   6   2   9      129.46      111.05      8.47 o 
   7   2   9      195.00      201.07     10.74 o 
   8   2   9      282.21      289.18     11.58 o 
   9   2   9      187.14      199.23     11.56 o 
  10   2   9      116.74       94.05     11.16 o 
  11   2   9      323.18      298.85     10.53 o 
  12   2   9       42.52       30.56      9.35 o 
  13   2   9        4.66        7.49     17.35 o 
  14   2   9       37.38       23.97     15.71 o 
  15   2   9       54.35       47.94     11.30 o 
  16   2   9       27.54       17.90     12.91 o 
  17   2   9       39.89       40.34     14.09 o 
  18   2   9      150.31      177.92     20.48 o 
  19   2   9       75.12       71.49     36.35 o 
   0   3   9      158.44      122.32     15.69 o 
   1   3   9      149.48      146.14     12.81 o 
   2   3   9      444.29      428.32     11.69 o 
   3   3   9      207.79      206.44     27.69 o 
   4   3   9      332.43      270.40     11.38 o 
   5   3   9      379.44      376.22     10.22 o 
   6   3   9      170.64      161.59     10.34 o 
   7   3   9       54.46       51.53      7.74 o 
   8   3   9      171.44      161.30      9.35 o 
   9   3   9      438.23      420.01     26.05 o 
  10   3   9      136.01      152.63      9.30 o 
  11   3   9        6.67        5.83      9.08 o 
  12   3   9       87.08       87.58      9.53 o 
  13   3   9       87.76       80.10      9.63 o 
  14   3   9       18.67       22.49     10.69 o 
  15   3   9       62.68       35.69     13.07 o 
  16   3   9      122.38      141.41     17.77 o 
  17   3   9       35.56       31.70     27.27 o 
  18   3   9       34.26       20.87     19.14 o 
  19   3   9       40.38       43.52     32.56 o 
   1   4   9      180.13      186.96     13.22 o 
   2   4   9      166.26      169.09      9.88 o 
   3   4   9      171.54      151.27      9.35 o 
   4   4   9       66.18       63.31     17.78 o 
   5   4   9      139.88      133.57      8.78 o 
   6   4   9       56.16       63.25      7.53 o 
   7   4   9      385.66      439.62     11.06 o 
   8   4   9        1.73       -1.54      8.12 o 
   9   4   9      187.94      157.18     10.76 o 
  10   4   9      297.49      232.66     14.47 o 
  11   4   9      132.96      120.89      8.93 o 
  12   4   9       66.04       65.46     10.69 o 
  13   4   9       98.99      108.54     10.85 o 
  14   4   9       66.73       79.36     10.85 o 
  15   4   9       22.21       14.21     14.48 o 
  16   4   9      543.39      535.41     19.57 o 
  17   4   9        9.12       36.99     26.45 o 
  18   4   9       78.43       48.41     19.12 o 
  19   4   9       92.48       76.87     25.13 o 
   0   5   9      331.72      298.34     14.89 o 
   1   5   9      231.74      247.86      9.30 o 
   2   5   9       65.15       57.32      7.28 o 
   3   5   9      399.80      373.42     10.53 o 
   4   5   9        2.03        6.84      8.86 o 
   5   5   9      628.56      583.30     14.47 o 
   6   5   9      835.46      766.52     15.78 o 
   7   5   9      306.32      269.76     10.47 o 
   8   5   9       83.54       95.96     19.00 o 
   9   5   9       27.20       40.02      7.53 o 
  10   5   9       98.88       92.59      9.63 o 
  11   5   9       44.93       77.96     20.66 o 
  12   5   9      328.80      346.56     13.45 o 
  13   5   9       81.54      100.93     22.73 o 
  14   5   9      222.92      232.29     14.57 o 
  15   5   9      100.60       84.27     14.31 o 
  16   5   9       18.96       45.43     15.42 o 
  17   5   9      224.79      199.69     26.81 o 
  18   5   9       32.24       66.51     25.05 o 
   1   6   9      257.26      264.62      8.34 o 
   2   6   9      134.00      135.62      8.19 o 
   3   6   9      245.78      230.76      9.05 o 
   4   6   9       26.89       37.12      9.08 o 
   5   6   9      265.54      292.55      9.63 o 
   6   6   9      229.15      194.08      9.30 o 
   7   6   9      162.36      148.01      8.19 o 
   8   6   9       24.44       17.02      8.47 o 
   9   6   9       72.38       66.98      9.76 o 
  10   6   9       46.76       43.92     13.22 o 
  11   6   9       12.76       29.48     12.40 o 
  12   6   9       11.00       29.90      9.63 o 
  13   6   9       38.67       52.79     12.23 o 
  14   6   9       58.82       64.24     12.85 o 
  15   6   9       14.42        8.20     16.07 o 
  16   6   9       19.26       39.79     24.37 o 
  17   6   9       57.58       59.96     42.56 o 
  18   6   9       48.86       29.40     30.57 o 
   0   7   9      718.72      700.00     16.53 o 
   1   7   9      671.35      703.88     11.64 o 
   2   7   9      354.89      370.07     16.11 o 
   3   7   9       12.75       17.88      7.97 o 
   4   7   9      107.39       96.85      9.32 o 
   5   7   9        3.27        6.17      8.53 o 
   6   7   9       12.71       -9.44     10.71 o 
   7   7   9       32.68       22.55      7.44 o 
   8   7   9        8.95       22.26     10.74 o 
   9   7   9        1.47      -11.54     25.61 o 
  10   7   9      130.33      122.77     10.25 o 
  11   7   9       68.09       59.30     20.24 o 
  12   7   9       17.02       15.51     15.29 o 
  13   7   9        5.18        7.76     14.09 o 
  14   7   9       23.64       30.00     15.48 o 
  15   7   9       46.66       85.94     25.13 o 
  16   7   9      103.22       65.23     25.37 o 
  17   7   9      134.53      119.94     35.95 o 
   1   8   9      148.33      122.05     15.42 o 
   2   8   9      117.71      116.65      7.67 o 
   3   8   9       19.83       35.67      7.39 o 
   4   8   9        4.00       -2.58     16.53 o 
   5   8   9       18.72        6.54     12.80 o 
   6   8   9       49.77       55.59     14.45 o 
   7   8   9       44.27       48.95     11.30 o 
   8   8   9       18.81       41.81     11.72 o 
   9   8   9       30.41       21.30     10.71 o 
  10   8   9      153.57      106.91     12.31 o 
  11   8   9      128.80      113.85     20.67 o 
  12   8   9       14.16       48.91     17.77 o 
  13   8   9       42.63       31.35     26.45 o 
  14   8   9        4.09       -1.57     26.54 o 
  15   8   9        5.36       17.97     21.28 o 
  16   8   9      208.94      230.76     31.40 o 
   0   9   9      215.98      238.85     24.79 o 
   1   9   9       98.19       95.66     17.77 o 
   2   9   9      412.72      375.04     17.23 o 
   3   9   9       19.81       39.73     18.18 o 
   4   9   9       37.73       40.11     16.95 o 
   5   9   9      711.25      760.71     20.95 o 
   6   9   9        8.37       35.68     10.92 o 
   7   9   9      182.88      152.60     12.47 o 
   8   9   9      149.10      145.19     12.82 o 
   9   9   9      105.18      134.60     13.30 o 
  10   9   9       45.03       22.46     13.72 o 
  11   9   9      131.12      137.52     15.29 o 
  12   9   9       37.48       52.26     16.53 o 
  13   9   9        4.08       43.75     28.10 o 
  14   9   9       30.09       -1.44     23.93 o 
  15   9   9       33.90       10.77     31.18 o 
   1  10   9      417.49      407.75     22.72 o 
   2  10   9       31.62       47.33     21.08 o 
   3  10   9       50.61       49.54     18.23 o 
   4  10   9      194.62      221.27     15.28 o 
   5  10   9      115.83      112.42     16.47 o 
   6  10   9       36.51       21.68     14.90 o 
   7  10   9      142.86      165.64     14.89 o 
   8  10   9       21.83       42.56     17.53 o 
   9  10   9       35.21       21.50     14.62 o 
  10  10   9       33.69       52.17     15.99 o 
  11  10   9       61.82       91.51     20.23 o 
  12  10   9      144.62      192.50     26.03 o 
  13  10   9      145.89      169.36     61.98 o 
  14  10   9       66.34       65.73     28.43 o 
   0  11   9       87.99       87.59     19.00 o 
   1  11   9       39.40       30.46     14.89 o 
   2  11   9       88.90      111.69     16.98 o 
   3  11   9       58.93       47.41     15.29 o 
   4  11   9      123.44      116.03     35.55 o 
   5  11   9       14.60       11.04     18.00 o 
   6  11   9      236.71      231.70     64.05 o 
   7  11   9       76.30       73.50     19.26 o 
   8  11   9      149.20      161.81     17.23 o 
   9  11   9      104.77      108.09     17.75 o 
  10  11   9      131.11      123.06     38.43 o 
  11  11   9      201.19      186.65     25.30 o 
  12  11   9      169.13      225.13     25.37 o 
  13  11   9        7.41       -1.04     25.70 o 
   1  12   9       52.49       56.59     30.16 o 
   2  12   9      145.49      125.82     17.75 o 
   3  12   9       56.76       51.22     16.46 o 
   4  12   9      191.52      201.13     40.90 o 
   5  12   9       68.52       71.45     17.82 o 
   6  12   9       52.07       49.58     18.19 o 
   7  12   9       30.40       59.88     19.05 o 
   8  12   9       30.74       43.00     26.87 o 
   9  12   9       91.85       71.00     26.87 o 
  10  12   9      116.55      111.27     23.54 o 
  11  12   9       37.10       25.16     21.44 o 
   0  13   9      447.84      396.67     28.10 o 
   1  13   9       17.51       16.93     23.55 o 
   2  13   9       83.26      126.11     18.40 o 
   3  13   9        2.35       32.79     35.13 o 
   4  13   9        0.50       49.28     21.18 o 
   5  13   9       54.44       54.40     30.58 o 
   6  13   9      190.41      248.22     22.18 o 
   7  13   9       64.23       63.53     18.67 o 
   8  13   9       31.70       98.66     25.05 o 
   9  13   9        6.78       14.04     37.19 o 
   1  14   9       11.87       21.35     20.10 o 
   2  14   9       50.65       50.81     16.67 o 
   3  14   9       44.95       14.87     27.28 o 
   4  14   9       56.76       19.27     22.93 o 
   5  14   9       14.70       68.88     35.11 o 
   6  14   9       73.20       35.27     41.74 o 
   7  14   9      141.85      213.22     62.00 o 
   0   0  10        8.77       38.84     24.79 o 
   2   0  10      214.24      182.64     17.36 o 
   4   0  10      355.39      377.67     17.36 o 
   6   0  10      336.03      415.71     17.36 o 
   8   0  10       66.74       66.11     13.22 o 
  10   0  10       50.11       63.64     14.05 o 
  12   0  10      641.21      581.79     23.15 o 
  14   0  10      118.25       89.26     23.96 o 
  16   0  10      166.81      233.87     27.27 o 
   1   1  10      136.12      132.08     12.10 o 
   2   1  10       61.11       81.57     24.37 o 
   3   1  10      144.14      143.86     18.60 o 
   4   1  10      114.57      121.90      9.94 o 
   5   1  10       45.16       64.85      9.05 o 
   6   1  10      124.51      131.79     17.35 o 
   7   1  10      117.44      108.25     12.40 o 
   8   1  10       95.08      105.06      9.88 o 
   9   1  10       39.33       48.19     11.16 o 
  10   1  10      146.20      178.49     11.99 o 
  11   1  10        9.40       -1.21     16.53 o 
  12   1  10       52.34       39.74     20.66 o 
  13   1  10       70.86       84.27     15.29 o 
  14   1  10      218.90      180.98     18.08 o 
  15   1  10      120.24      125.02     18.23 o 
  16   1  10      165.82      171.49     19.85 o 
  17   1  10      142.76      139.50     19.25 o 
   0   2  10      345.88      343.81     22.32 o 
   1   2  10       24.32       30.98     17.77 o 
   2   2  10       19.92       21.63      9.63 o 
   3   2  10      220.29      233.33     19.84 o 
   4   2  10      124.22      133.21     13.63 o 
   5   2  10       12.33       23.55      9.35 o 
   6   2  10       78.64       62.54      8.47 o 
   7   2  10       46.77       47.34      8.71 o 
   8   2  10      562.82      530.22     13.30 o 
   9   2  10       46.49       57.70      9.94 o 
  10   2  10       32.18       32.09     24.79 o 
  11   2  10       26.25       32.74     10.71 o 
  12   2  10      157.60      164.70     22.32 o 
  13   2  10      185.52      190.95     14.90 o 
  14   2  10       16.47       39.35     14.23 o 
  15   2  10       26.19       41.18     22.73 o 
  16   2  10      196.36      249.68     22.81 o 
  17   2  10       50.81       63.97     21.63 o 
   1   3  10      352.86      375.89     14.90 o 
   2   3  10       84.57       66.59     18.17 o 
   3   3  10      207.13      233.06     30.58 o 
   4   3  10        7.06       15.74      9.92 o 
   5   3  10      245.04      262.50     11.06 o 
   6   3  10      214.38      215.38     10.53 o 
   7   3  10       19.30       22.35     17.77 o 
   8   3  10      129.67      145.56      9.94 o 
   9   3  10      121.86      130.97     11.30 o 
  10   3  10       26.64       18.29     11.64 o 
  11   3  10      211.63      219.73     30.98 o 
  12   3  10      349.18      360.34     17.82 o 
  13   3  10      100.39       87.06     14.03 o 
  14   3  10      132.17      150.68     16.33 o 
  15   3  10       12.13       -0.54     28.10 o 
  16   3  10      145.98      116.49     19.86 o 
  17   3  10      173.78      187.33     31.82 o 
   0   4  10       17.96       50.42     15.69 o 
   1   4  10       31.34       30.91     14.05 o 
   2   4  10      427.76      423.54     14.69 o 
   3   4  10      272.67      282.88     11.97 o 
   4   4  10      270.46      245.01     17.35 o 
   5   4  10       97.15      102.16     19.84 o 
   6   4  10       94.61       97.90     16.95 o 
   7   4  10       61.80       50.00      9.92 o 
   8   4  10       31.01       37.26      9.32 o 
   9   4  10       52.60       42.96      9.89 o 
  10   4  10      100.76      101.85     11.00 o 
  11   4  10       17.16        0.30     18.60 o 
  12   4  10       34.91       44.12     13.72 o 
  13   4  10       28.07       34.25     13.87 o 
  14   4  10      119.65      133.02     14.83 o 
  15   4  10       35.64       45.53     16.33 o 
  16   4  10       11.06       -4.06     35.95 o 
   1   5  10      489.77      529.84     15.28 o 
   2   5  10      101.55       79.33      9.63 o 
   3   5  10      243.81      270.26     23.97 o 
   4   5  10      165.43      161.54     12.47 o 
   5   5  10       19.30       14.73     25.63 o 
   6   5  10       23.99       21.50     12.28 o 
   7   5  10      128.62      106.87     10.69 o 
   8   5  10       52.48       41.57     10.32 o 
   9   5  10      272.28      271.75     14.09 o 
  10   5  10      106.81      129.31     12.55 o 
  11   5  10       13.23       -5.10     14.83 o 
  12   5  10        5.13      -11.99     15.99 o 
  13   5  10       26.62       47.37     14.23 o 
  14   5  10       32.96       22.72     17.77 o 
  15   5  10       15.03        4.71     16.92 o 
  16   5  10       65.48       63.72     24.94 o 
   0   6  10      722.53      780.97     31.42 o 
   1   6  10       39.04       37.77     19.42 o 
   2   6  10        9.80      -12.24     12.99 o 
   3   6  10        3.27        4.91     14.09 o 
   4   6  10      109.85      110.48     14.05 o 
   5   6  10       46.57       39.50     10.71 o 
   6   6  10      100.28      118.28     14.31 o 
   7   6  10      259.71      243.39     17.35 o 
   8   6  10      203.31      205.10     17.01 o 
   9   6  10       33.59       46.84     11.98 o 
  10   6  10       68.07       71.89     15.26 o 
  11   6  10       28.79        6.23     15.06 o 
  12   6  10        9.64       -9.51     19.00 o 
  13   6  10       67.21       44.06     15.48 o 
  14   6  10        3.88       -6.19     18.46 o 
  15   6  10      114.41      129.76     30.16 o 
   1   7  10       41.66       36.93      9.92 o 
   2   7  10      285.53      280.19     16.47 o 
   3   7  10       35.46       48.14     13.45 o 
   4   7  10       69.67       32.18     11.88 o 
   5   7  10        9.15       15.71      9.94 o 
   6   7  10        0.60      -10.11     21.90 o 
   7   7  10        1.07       -1.15     13.63 o 
   8   7  10        8.66        7.85     12.85 o 
   9   7  10       14.82       52.30     14.31 o 
  10   7  10       37.54       44.94     28.92 o 
  11   7  10        2.67       10.02     18.27 o 
  12   7  10        2.46        3.83     18.45 o 
  13   7  10       69.97       80.34     18.40 o 
  14   7  10       56.00       51.31     20.06 o 
  15   7  10       46.39       12.95     37.46 o 
   0   8  10       19.08        0.84     33.06 o 
   1   8  10      184.18      179.57     16.46 o 
   2   8  10       23.79        3.82     15.10 o 
   3   8  10        2.51      -10.44     23.14 o 
   4   8  10       20.15       32.34     18.60 o 
   5   8  10       29.53       23.56     14.97 o 
   6   8  10        4.18        2.89     15.19 o 
   7   8  10       29.68       55.77     14.48 o 
   8   8  10       23.58       31.50     11.72 o 
   9   8  10       65.38       90.78     19.86 o 
  10   8  10        5.88        1.64     18.59 o 
  11   8  10      110.85      134.00     20.95 o 
  12   8  10       46.00       70.61     18.40 o 
  13   8  10       42.19       13.10     21.84 o 
  14   8  10       25.66        3.56     29.78 o 
   1   9  10      130.47      153.06     35.13 o 
   2   9  10        8.47       -3.44     17.67 o 
   3   9  10       32.90       52.45     18.83 o 
   4   9  10       83.31      112.91     19.46 o 
   5   9  10      102.11      130.86     31.40 o 
   6   9  10        9.86        9.22     19.52 o 
   7   9  10       18.47       16.29     18.03 o 
   8   9  10       62.12      102.53     18.80 o 
   9   9  10       81.76       98.05     20.44 o 
  10   9  10       12.59       54.16     20.14 o 
  11   9  10       20.00       28.04     20.06 o 
  12   9  10       68.97       74.78     28.92 o 
  13   9  10        4.22       -7.08     66.11 o 
   0  10  10      190.42      217.34     23.15 o 
   1  10  10       33.01      104.40     49.17 o 
   2  10  10      222.34      189.28     17.23 o 
   3  10  10       52.30       46.60     18.19 o 
   4  10  10        6.75       34.83     17.85 o 
   5  10  10       17.24       33.77     31.82 o 
   6  10  10      167.63      216.77     27.69 o 
   7  10  10       19.13       17.41     21.63 o 
   8  10  10       11.53       33.80     19.56 o 
   9  10  10       32.98       56.79     17.23 o 
  10  10  10       93.11       81.20     20.64 o 
  11  10  10       67.54       92.52     25.63 o 
   1  11  10      126.17      106.39     17.23 o 
   2  11  10      193.16      215.67     20.59 o 
   3  11  10       66.91       85.73     18.00 o 
   4  11  10       22.10       64.94     24.37 o 
   5  11  10       79.05       75.43     20.24 o 
   6  11  10       12.38       39.07     18.35 o 
   7  11  10       60.44       68.05     20.33 o 
   8  11  10       12.03       35.52     28.51 o 
   9  11  10       30.22       26.37     24.52 o 
  10  11  10      265.09      287.20     74.38 o 
   0  12  10       20.69       13.22     23.15 o 
   1  12  10       92.18       76.22     22.32 o 
   2  12  10      212.95      162.83     19.46 o 
   3  12  10       26.99       40.57     29.76 o 
   4  12  10       55.97       53.64     20.81 o 
   5  12  10       23.59       25.83     18.45 o 
   6  12  10      118.65      109.73     17.36 o 
   7  12  10       50.74        4.79     48.76 o 
   1  13  10      133.68      131.14     50.82 o 
   2  13  10       39.18       69.95     24.71 o 
   3  13  10       64.26       77.56     27.51 o 
   2   0  11      146.92       97.53     23.15 o 
   4   0  11      594.63      612.37     29.74 o 
   6   0  11       26.71        1.64     15.69 o 
   8   0  11      101.19      114.06     18.17 o 
  10   0  11       88.15       92.55     22.32 o 
  12   0  11      131.58      128.11     36.37 o 
  14   0  11      443.66      434.71     40.48 o 
   0   1  11      293.21      302.46     21.48 o 
   1   1  11       17.57       11.91     20.66 o 
   2   1  11       17.31        8.72     14.48 o 
   3   1  11       40.84       35.53     24.37 o 
   4   1  11      287.72      267.13     15.75 o 
   5   1  11       51.15       50.58     12.84 o 
   6   1  11       72.00       76.06     11.88 o 
   7   1  11      124.46      138.04     13.87 o 
   8   1  11      143.52      165.32     13.13 o 
   9   1  11      168.31      189.23     18.18 o 
  10   1  11       61.23       39.77     33.46 o 
  11   1  11        4.33       -0.71     17.35 o 
  12   1  11      280.02      273.17     23.54 o 
  13   1  11       36.03       32.73     18.45 o 
  14   1  11       60.44       67.14     20.25 o 
   1   2  11      126.02       96.13     16.53 o 
   2   2  11      385.23      335.33     23.49 o 
   3   2  11      136.64      136.38     17.97 o 
   4   2  11      116.77       99.50     15.12 o 
   5   2  11       56.23       67.11     14.48 o 
   6   2  11       39.81       35.95     14.23 o 
   7   2  11      204.83      227.36     15.48 o 
   8   2  11       40.82       41.46     13.99 o 
   9   2  11       22.01       33.21     13.99 o 
  10   2  11       11.67       40.24     20.00 o 
  11   2  11        6.61       12.61     17.41 o 
  12   2  11      116.71      130.61     21.02 o 
  13   2  11       71.67       99.71     19.23 o 
  14   2  11       50.95       15.00     44.63 o 
   0   3  11      187.55      221.49     47.94 o 
   1   3  11        8.65       37.53     72.72 o 
   2   3  11      139.32      171.29     45.87 o 
   3   3  11       92.20       79.27     23.54 o 
   4   3  11      131.76      122.28     12.99 o 
   5   3  11      110.90      119.60     14.57 o 
   6   3  11      116.44      102.26     14.47 o 
   7   3  11       18.81        7.29     37.61 o 
   8   3  11      159.23      153.03     28.10 o 
   9   3  11       33.00       16.20     16.51 o 
  10   3  11       25.58       21.61     15.87 o 
  11   3  11       15.01       12.40     19.04 o 
  12   3  11        6.67       22.84     19.56 o 
  13   3  11       31.20        9.88     18.27 o 
  14   3  11       20.31       -3.80     19.85 o 
   1   4  11       31.18       55.94     33.88 o 
   2   4  11      118.74      115.56     28.35 o 
   3   4  11       70.45       73.70     15.28 o 
   4   4  11       20.93       13.28     15.28 o 
   5   4  11       19.81       43.81     18.18 o 
   6   4  11        6.98       15.07     18.96 o 
   7   4  11        8.77        1.86     16.13 o 
   8   4  11       59.56       71.79     20.24 o 
   9   4  11        6.12      -11.69     15.17 o 
  10   4  11        9.76       21.97     15.28 o 
  11   4  11       49.41       90.09     44.63 o 
  12   4  11      278.57      273.61     21.32 o 
  13   4  11        1.68        6.04     24.32 o 
   0   5  11       10.53       38.01     19.84 o 
   1   5  11      142.48      149.60     23.54 o 
   2   5  11       53.46       80.56     31.00 o 
   3   5  11      142.29      140.90     17.05 o 
   4   5  11       45.14       39.84     30.16 o 
   5   5  11       56.93       64.91     15.88 o 
   6   5  11       76.67       78.15     12.85 o 
   7   5  11       99.31      128.36     18.41 o 
   8   5  11       98.21       79.25     14.69 o 
   9   5  11      149.59      132.76     18.03 o 
  10   5  11        9.22       30.59     18.64 o 
  11   5  11       74.66       59.82     19.52 o 
  12   5  11       23.39       -0.85     18.50 o 
  13   5  11        4.55       17.04     25.21 o 
   1   6  11       49.70       32.22     21.85 o 
   2   6  11      179.58      178.96     15.42 o 
   3   6  11      127.02      118.57     14.31 o 
   4   6  11       87.16       87.57     13.72 o 
   5   6  11       15.47       15.81     14.31 o 
   6   6  11        1.51        8.11     20.66 o 
   7   6  11       91.43       91.52     15.99 o 
   8   6  11      114.99      119.69     17.97 o 
   9   6  11      290.09      354.16     30.16 o 
  10   6  11      190.38      213.16     19.28 o 
  11   6  11       83.89       77.53     20.61 o 
  12   6  11       82.25       85.48     33.07 o 
   0   7  11       11.78       43.80     26.43 o 
   1   7  11      180.88      191.84     21.86 o 
   2   7  11      194.52      207.15     20.24 o 
   3   7  11        1.74       18.11     33.06 o 
   4   7  11        3.63        6.49     16.36 o 
   5   7  11      141.68      131.00     17.27 o 
   6   7  11        0.15       17.28     20.26 o 
   7   7  11       12.18        6.93     22.81 o 
   8   7  11       46.99       36.68     19.12 o 
   9   7  11       38.59       48.75     17.53 o 
  10   7  11        1.33       15.06     20.44 o 
  11   7  11        3.29        8.83     22.93 o 
   1   8  11      452.89      468.90     23.14 o 
   2   8  11      263.27      290.61     24.20 o 
   3   8  11      160.26      169.20     32.24 o 
   4   8  11        0.90       -9.90     22.32 o 
   5   8  11       37.96        0.45     19.57 o 
   6   8  11       73.19       89.38     21.99 o 
   7   8  11       20.22       24.14     20.01 o 
   8   8  11       69.18      110.12     47.94 o 
   9   8  11      201.84      193.98     22.16 o 
  10   8  11        3.35      -27.88     27.98 o 
   0   9  11      122.19      137.18     26.43 o 
   1   9  11       15.10       35.95     19.28 o 
   2   9  11        3.88       32.94     16.65 o 
   3   9  11       67.44      118.78     28.92 o 
   4   9  11       60.01       43.34     16.67 o 
   5   9  11       62.95       93.15     27.69 o 
   6   9  11      133.90      100.28     22.73 o 
   7   9  11       24.65       32.43     18.23 o 
   8   9  11      108.00       94.23     20.33 o 
   1  10  11      259.23      288.04     24.94 o 
   2  10  11       29.96       52.14     20.23 o 
   3  10  11       47.61       82.08     24.39 o 
   4  10  11       63.08       33.77     20.26 o 
   5  10  11        3.14       -1.02     20.95 o 
   6  10  11      249.21      226.08     24.63 o 
   0  11  11       21.75       21.48     28.10 o 
   1  11  11       54.61       90.32     32.65 o 
   2  11  11      137.16      113.20     22.49 o 
   3  11  11       16.68       37.53     55.79 o 
   2   0  12       29.20      -20.67     36.37 o 
   4   0  12       96.93      217.34     48.75 o 
   6   0  12      327.22      284.29     62.80 o 
   8   0  12       33.20      -21.48     39.68 o 
  10   0  12      385.90      409.92     38.01 o 
   1   1  12       13.00       -4.95     36.37 o 
   2   1  12      347.41      342.97     53.73 o 
   3   1  12       59.30       35.81     21.57 o 
   4   1  12        1.11      -31.52     31.52 o 
   5   1  12      105.92      132.65     29.76 o 
   6   1  12       32.08       44.35     35.51 o 
   7   1  12       45.20       14.86     36.32 o 
   8   1  12        5.43      -23.50     36.48 o 
   9   1  12       13.47       -8.75     23.49 o 
  10   1  12       34.98       54.11     22.49 o 
   0   2  12      117.86       90.90     28.10 o 
   1   2  12       10.65      -15.43     23.06 o 
   2   2  12       47.38       59.02     35.95 o 
   3   2  12       72.18       96.21     21.85 o 
   4   2  12       75.22       89.54     27.61 o 
   5   2  12      168.09      163.39     29.87 o 
   6   2  12        3.26      -29.34     29.34 o 
   7   2  12       26.41       -0.05     36.01 o 
   8   2  12       40.56        8.22    113.22 o 
   9   2  12       44.36       43.33     49.60 o 
  10   2  12        8.62       28.10     62.80 o 
   1   3  12       19.47       40.30     22.47 o 
   2   3  12        2.26      -26.28     26.28 o 
   3   3  12       48.45       50.49     44.21 o 
   4   3  12       81.00      123.73     48.35 o 
   5   3  12        0.21        3.98     35.53 o 
   6   3  12       26.05        5.17     31.54 o 
   7   3  12      100.06       99.73     37.61 o 
   8   3  12      275.75      309.78     38.43 o 
   9   3  12       71.71      115.59     30.16 o 
  10   3  12       48.08       83.40     34.29 o 
   0   4  12       77.41       67.75     33.89 o 
   1   4  12        6.96       39.21     38.43 o 
   2   4  12        4.91       19.38     28.51 o 
   3   4  12       67.32       66.04     31.74 o 
   4   4  12       69.43       65.43     27.40 o 
   5   4  12       28.62       -3.30     27.28 o 
   6   4  12       92.85       96.69     24.32 o 
   7   4  12      133.15      119.78     21.25 o 
   8   4  12      160.36       98.42     27.86 o 
   9   4  12       58.45       81.80     29.74 o 
   1   5  12       89.34      119.99     25.85 o 
   2   5  12       66.83       43.42     24.46 o 
   3   5  12       81.60      130.56     60.74 o 
   4   5  12       48.43       77.44     20.79 o 
   5   5  12        8.84       42.79     19.86 o 
   6   5  12      109.29      126.10     22.01 o 
   7   5  12       89.55      106.40     25.10 o 
   8   5  12       64.62       52.90     29.74 o 
   0   6  12       73.32       80.16     31.42 o 
   1   6  12      115.31      159.59     26.85 o 
   2   6  12       31.53       19.76     31.16 o 
   3   6  12        3.52      -35.95     48.35 o 
   4   6  12       35.75       50.46     23.54 o 
   5   6  12       21.79       27.74     19.83 o 
   6   6  12       48.75       46.77     20.61 o 
   7   6  12      186.19      227.29     26.66 o 
   1   7  12       39.06      114.56     67.37 o 
   2   7  12       79.88      105.43     25.41 o 
   3   7  12       21.77       46.81     21.60 o 
   4   7  12       34.52        5.07     31.82 o 
   5   7  12       47.22       23.17     46.69 o 
   6   7  12       29.32      -35.11     35.11 o 
   0   8  12      145.50      122.32     35.53 o 
   1   8  12       46.69       60.10     25.30 o 
   2   8  12       87.81      100.51     28.92 o 
   3   8  12       13.78       60.32     46.27 o 
   2   1  13       11.65      -30.58     40.48 o 
   3   1  13       48.48       23.96     43.80 o 
                                                 
